# Supplementary material for: Exosomes Secreted by Wharton’s Jelly-Derived Mesenchymal Stem Cells Promote the Ability of Cell Proliferation and Migration for Keratinocyte
Source: Int J Mol Sci. 2024 Apr 26;25(9):4758. doi: 10.3390/ijms25094758 (PMC11084911; doi:10.3390/ijms25094758)
Supplement: Supplementary file 1 [file ijms-25-04758-s001.zip]

Archive with 2 entries (2 files):
- supplementary table 1.xls
- supplementary table 2.xls
