# Supplementary material for: Exosomes Secreted by Wharton’s Jelly-Derived Mesenchymal Stem Cells Promote the Ability of Cell Proliferation and Migration for Keratinocyte
Source: Int J Mol Sci. 2024 Apr 26;25(9):4758. doi: 10.3390/ijms25094758 (PMC11084911; doi:10.3390/ijms25094758)
Supplement: Supplementary file 1 [file ijms-25-04758-s001.zip › supplementary table 1.xls]

## Sheet: Proteins
Supplementary Table 1. The details of proteins detected with proteomics technology in AD-MSC and WJ-MSC exosomes
Accession	Description	FASTA Title Lines	Exp. q-value: Combined	Coverage [%]	# Protein Groups	# Peptides	# Unique Peptides	# PSMs	MW [kDa]	Biological Process	Cellular Component	Molecular Function	KEGG Pathways	Reactome Pathways	WikiPathways	KEGG Pathway Accessions	Reactome Pathway Accessions	Abundances (Grouped): AD-1	Abundances (Grouped): AD-2	Abundances (Grouped): WJ-1	Abundances (Grouped): WJ-2
O95164	Ubiquitin-like protein 3 OS=Homo sapiens OX=9606 GN=UBL3 PE=1 SV=1	>sp|O95164|UBL3_HUMAN Ubiquitin-like protein 3 OS=Homo sapiens OX=9606 GN=UBL3 PE=1 SV=1	0	18	1	2	2	2	13.1		membrane	protein binding						157.5	157.326	69.5522	69.6552
Q8IUX7	Adipocyte enhancer-binding protein 1 OS=Homo sapiens OX=9606 GN=AEBP1 PE=1 SV=1	>sp|Q8IUX7|AEBP1_HUMAN Adipocyte enhancer-binding protein 1 OS=Homo sapiens OX=9606 GN=AEBP1 PE=1 SV=1	0	32	1	29	29	93	130.8	metabolic process;regulation of biological process	cytoplasm;extracellular;nucleus	catalytic activity;DNA binding;metal ion binding;protein binding						145.3	145.349	84.3284	84.1379
P28072	Proteasome subunit beta type-6 OS=Homo sapiens OX=9606 GN=PSMB6 PE=1 SV=4	>sp|P28072|PSB6_HUMAN Proteasome subunit beta type-6 OS=Homo sapiens OX=9606 GN=PSMB6 PE=1 SV=4	0	33	1	5	5	9	25.3	metabolic process;regulation of biological process;response to stimulus;transport	cytoplasm;cytosol;nucleus;proteasome	catalytic activity;protein binding	Proteasome	Regulation of RAS by GAPs; CDT1 association with the CDC6:ORC:origin complex; Downstream TCR signaling; UCH proteinases; NIK-->noncanonical NF-kB signaling; Hh mutants that don't undergo autocatalytic processing are degraded by ERAD; SCF-beta-TrCP mediated degradation of Emi1; Cross-presentation of soluble exogenous antigens (endosomes); Separation of Sister Chromatids; Vpu mediated degradation o…	Proteasome Degradation	hsa03050	R-HSA-5658442; R-HSA-68827; R-HSA-202424; R-HSA-5689603; R-HSA-5676590; R-HSA-5362768; R-HSA-174113; R-HSA-1236978; R-HSA-2467813; R-HSA-180534; R-HSA-5358346; R-HSA-8939902; R-HSA-5689880; R-HSA-69601; R-HSA-1236974; R-HSA-174178; R-HSA-382556; R-HSA-211733; R-HSA-69017; R-HSA-2871837; R-HSA-8951664; R-HSA-349425; R-HSA-69481; R-HSA-8941858; R-HSA-174184; R-HSA-9010553; R-HSA-69300; R-HSA-885405…	125.6	125.465	108.06	108.161
Q08945	FACT complex subunit SSRP1 OS=Homo sapiens OX=9606 GN=SSRP1 PE=1 SV=1	>sp|Q08945|SSRP1_HUMAN FACT complex subunit SSRP1 OS=Homo sapiens OX=9606 GN=SSRP1 PE=1 SV=1	0.001	3	1	2	2	2	81	metabolic process;regulation of biological process;response to stimulus	chromosome;nucleus	DNA binding;protein binding;RNA binding		HIV elongation arrest and recovery; TP53 Regulates Transcription of DNA Repair Genes; Tat-mediated HIV elongation arrest and recovery; Formation of RNA Pol II elongation complex ; Formation of HIV elongation complex in the absence of HIV Tat; Regulation of TP53 Activity through Phosphorylation; RNA Polymerase II Pre-transcription Events; Pausing and recovery of HIV elongation; Pausing and recover…			R-HSA-167287; R-HSA-6796648; R-HSA-167243; R-HSA-112382; R-HSA-167152; R-HSA-6804756; R-HSA-674695; R-HSA-167290; R-HSA-167238; R-HSA-167200	101.8	101.744	136.567	137.011
Q01995	Transgelin OS=Homo sapiens OX=9606 GN=TAGLN PE=1 SV=4	>sp|Q01995|TAGL_HUMAN Transgelin OS=Homo sapiens OX=9606 GN=TAGLN PE=1 SV=4	0	57	1	10	10	36	22.6	cell differentiation	cytoplasm	protein binding						91.6	92.3256	148.657	148.736
P43490	Nicotinamide phosphoribosyltransferase OS=Homo sapiens OX=9606 GN=NAMPT PE=1 SV=1	>sp|P43490|NAMPT_HUMAN Nicotinamide phosphoribosyltransferase OS=Homo sapiens OX=9606 GN=NAMPT PE=1 SV=1	0	9	1	4	4	5	55.5	cell communication;metabolic process;regulation of biological process;response to stimulus	cytoplasm;cytosol;extracellular;nucleus	catalytic activity;protein binding	NOD-like receptor signaling pathway; Nicotinate and nicotinamide metabolism; Metabolic pathways	BMAL1:CLOCK,NPAS2 activates circadian gene expression; Nicotinamide salvaging	Adipogenesis; NAD metabolism, sirtuins and aging; NAD+ metabolism; NAD+ biosynthetic pathways	hsa04621; hsa00760; hsa01100	R-HSA-1368108; R-HSA-197264	127.1	126.86	106.269	106.437
O15212	Prefoldin subunit 6 OS=Homo sapiens OX=9606 GN=PFDN6 PE=1 SV=1	>sp|O15212|PFD6_HUMAN Prefoldin subunit 6 OS=Homo sapiens OX=9606 GN=PFDN6 PE=1 SV=1	0	22	1	3	3	3	14.6	cell organization and biogenesis;metabolic process	cytoplasm	catalytic activity;protein binding		Prefoldin mediated transfer of substrate to CCT/TriC			R-HSA-389957	129	129.186	104.03	103.678
P01024	Complement C3 OS=Homo sapiens OX=9606 GN=C3 PE=1 SV=2	>sp|P01024|CO3_HUMAN Complement C3 OS=Homo sapiens OX=9606 GN=C3 PE=1 SV=2	0	49	1	68	68	125	187	cell organization and biogenesis;defense response;metabolic process;regulation of biological process;response to stimulus;transport	extracellular;membrane;organelle lumen	catalytic activity;enzyme regulator activity;protein binding	Viral carcinogenesis; Chagas disease (American trypanosomiasis); Leishmaniasis; Tuberculosis; Pertussis; Phagosome; Complement and coagulation cascades; Systemic lupus erythematosus; Herpes simplex infection; Staphylococcus aureus infection; Legionellosis	Post-translational protein phosphorylation; Regulation of Insulin-like Growth Factor (IGF) transport and uptake by Insulin-like Growth Factor Binding Proteins (IGFBPs); Alternative complement activation; Peptide ligand-binding receptors; Regulation of Complement cascade; Activation of C3 and C5; Neutrophil degranulation; Immunoregulatory interactions between a Lymphoid and a non-Lymphoid cell; G …	Allograft Rejection; TYROBP Causal Network; Complement Activation; Complement and Coagulation Cascades	hsa05203; hsa05142; hsa05140; hsa05152; hsa05133; hsa04145; hsa04610; hsa05322; hsa05168; hsa05150; hsa05134	R-HSA-8957275; R-HSA-381426; R-HSA-173736; R-HSA-375276; R-HSA-977606; R-HSA-174577; R-HSA-6798695; R-HSA-198933; R-HSA-418594	67.8	69.0698	176.418	177.586
P07858	Cathepsin B OS=Homo sapiens OX=9606 GN=CTSB PE=1 SV=3	>sp|P07858|CATB_HUMAN Cathepsin B OS=Homo sapiens OX=9606 GN=CTSB PE=1 SV=3	0	35	1	10	10	18	37.8	cell differentiation;metabolic process;regulation of biological process;response to stimulus;transport	extracellular;mitochondrion;organelle lumen;vacuole	catalytic activity;protein binding	Lysosome; NOD-like receptor signaling pathway; Renin secretion; Apoptosis; Antigen processing and presentation	Collagen degradation; Assembly of collagen fibrils and other multimeric structures; Neutrophil degranulation; MHC class II antigen presentation; Trafficking and processing of endosomal TLR		hsa04142; hsa04621; hsa04924; hsa04210; hsa04612	R-HSA-1442490; R-HSA-2022090; R-HSA-6798695; R-HSA-2132295; R-HSA-1679131	98.6	98.4884	140.299	141.034
P00736	Complement C1r subcomponent OS=Homo sapiens OX=9606 GN=C1R PE=1 SV=2	>sp|P00736|C1R_HUMAN Complement C1r subcomponent OS=Homo sapiens OX=9606 GN=C1R PE=1 SV=2	0	55	1	33	32	186	80.1	defense response;metabolic process;regulation of biological process;response to stimulus	extracellular	catalytic activity;metal ion binding;protein binding	Pertussis; Phagosome; Complement and coagulation cascades; Systemic lupus erythematosus; Staphylococcus aureus infection	Regulation of Complement cascade; Classical antibody-mediated complement activation	Complement and Coagulation Cascades	hsa05133; hsa04145; hsa04610; hsa05322; hsa05150	R-HSA-977606; R-HSA-173623	90.4	91.1628	150.597	149.655
P78539	Sushi repeat-containing protein SRPX OS=Homo sapiens OX=9606 GN=SRPX PE=1 SV=1	>sp|P78539|SRPX_HUMAN Sushi repeat-containing protein SRPX OS=Homo sapiens OX=9606 GN=SRPX PE=1 SV=1	0	67	1	31	31	187	51.5	cell organization and biogenesis;metabolic process;regulation of biological process;response to stimulus	cell surface;endoplasmic reticulum;membrane;vacuole							142.5	142.209	88.3582	87.2414
P46940	Ras GTPase-activating-like protein IQGAP1 OS=Homo sapiens OX=9606 GN=IQGAP1 PE=1 SV=1	>sp|P46940|IQGA1_HUMAN Ras GTPase-activating-like protein IQGAP1 OS=Homo sapiens OX=9606 GN=IQGAP1 PE=1 SV=1	0	32	1	42	41	57	189.1	cell growth;regulation of biological process;response to stimulus;transport	cytoplasm;cytoskeleton;cytosol;membrane;nucleus	enzyme regulator activity;metal ion binding;protein binding	Proteoglycans in cancer; Adherens junction; Regulation of actin cytoskeleton	Signaling by BRAF and RAF fusions; MAP2K and MAPK activation; RHO GTPases activate IQGAPs; Glucagon-like Peptide-1 (GLP1) regulates insulin secretion; Signaling by RAS mutants; Signaling by high-kinase activity BRAF mutants; Signaling by moderate kinase activity BRAF mutants; Nephrin family interactions; Paradoxical activation of RAF signaling by kinase inactive BRAF; Neutrophil degranulation; In…	VEGFA-VEGFR2 Signaling Pathway; EGF/EGFR Signaling Pathway; Regulation of Actin Cytoskeleton; G13 Signaling Pathway	hsa05205; hsa04520; hsa04810	R-HSA-6802952; R-HSA-5674135; R-HSA-5626467; R-HSA-381676; R-HSA-6802949; R-HSA-6802948; R-HSA-6802946; R-HSA-373753; R-HSA-6802955; R-HSA-6798695; R-HSA-8854691	127.2	127.093	106.418	105.977
Q13177	Serine/threonine-protein kinase PAK 2 OS=Homo sapiens OX=9606 GN=PAK2 PE=1 SV=3	>sp|Q13177|PAK2_HUMAN Serine/threonine-protein kinase PAK 2 OS=Homo sapiens OX=9606 GN=PAK2 PE=1 SV=3	0	10	1	4	4	4	58	cell death;cell organization and biogenesis;cellular component movement;metabolic process;regulation of biological process;response to stimulus	cytoplasm;cytosol;membrane;nucleus	catalytic activity;enzyme regulator activity;nucleotide binding;protein binding	T cell receptor signaling pathway; MAPK signaling pathway; ErbB signaling pathway; Renal cell carcinoma; Focal adhesion; Regulation of actin cytoskeleton; Ras signaling pathway; Axon guidance	Sema3A PAK dependent Axon repulsion; Smooth Muscle Contraction; FCERI mediated MAPK activation; Nef and signal transduction; Ephrin signaling; Generation of second messenger molecules; Regulation of PAK-2p34 activity by PS-GAP/RHG10; Interleukin-12 family signaling; RHO GTPases activate PAKs; Gene and protein expression by JAK-STAT signaling after Interleukin-12 stimulation; Stimulation of the ce…	Integrin-mediated Cell Adhesion; Apoptosis-related network due to altered Notch3 in ovarian cancer; Focal Adhesion; Fas Ligand (FasL) pathway and Stress induction of Heat Shock Proteins (HSP) regulation; TGF-beta Signaling Pathway; MAPK Signaling Pathway; VEGFA-VEGFR2 Signaling Pathway; Regulation of Actin Cytoskeleton	hsa04660; hsa04010; hsa04012; hsa05211; hsa04510; hsa04810; hsa04014; hsa04360	R-HSA-399954; R-HSA-445355; R-HSA-2871796; R-HSA-164944; R-HSA-3928664; R-HSA-202433; R-HSA-211728; R-HSA-447115; R-HSA-5627123; R-HSA-8950505; R-HSA-211736; R-HSA-211733; R-HSA-5621575; R-HSA-428540; R-HSA-389359; R-HSA-5218920; R-HSA-5687128	142.6	142.558	88.209	87.0115
P50452	Serpin B8 OS=Homo sapiens OX=9606 GN=SERPINB8 PE=1 SV=2	>sp|P50452|SPB8_HUMAN Serpin B8 OS=Homo sapiens OX=9606 GN=SERPINB8 PE=1 SV=2	0	9	1	3	3	3	42.7	regulation of biological process	cytoplasm;cytosol	enzyme regulator activity;protein binding		Dissolution of Fibrin Clot			R-HSA-75205	107.2	107.558	129.851	130.23
Q14152	Eukaryotic translation initiation factor 3 subunit A OS=Homo sapiens OX=9606 GN=EIF3A PE=1 SV=1	>sp|Q14152|EIF3A_HUMAN Eukaryotic translation initiation factor 3 subunit A OS=Homo sapiens OX=9606 GN=EIF3A PE=1 SV=1	0	15	1	19	19	26	166.5	cell organization and biogenesis;metabolic process;regulation of biological process	cytoplasm;cytosol;membrane;nucleus	protein binding;RNA binding;structural molecule activity	RNA transport	Formation of the ternary complex, and subsequently, the 43S complex; L13a-mediated translational silencing of Ceruloplasmin expression; Translation initiation complex formation; GTP hydrolysis and joining of the 60S ribosomal subunit; Formation of a pool of free 40S subunits; Ribosomal scanning and start codon recognition	Translation Factors	hsa03013	R-HSA-72695; R-HSA-156827; R-HSA-72649; R-HSA-72706; R-HSA-72689; R-HSA-72702	109	109.186	127.761	128.161
Q9UBS4	DnaJ homolog subfamily B member 11 OS=Homo sapiens OX=9606 GN=DNAJB11 PE=1 SV=1	>sp|Q9UBS4|DJB11_HUMAN DnaJ homolog subfamily B member 11 OS=Homo sapiens OX=9606 GN=DNAJB11 PE=1 SV=1	0	17	1	5	5	5	40.5	metabolic process;regulation of biological process	cytoplasm;endoplasmic reticulum;membrane;nucleus;organelle lumen	protein binding	Protein processing in endoplasmic reticulum	XBP1(S) activates chaperone genes	Photodynamic therapy-induced unfolded protein response	hsa04141	R-HSA-381038	99.3	100.233	139.403	139.08
P41440	Reduced folate transporter OS=Homo sapiens OX=9606 GN=SLC19A1 PE=1 SV=3	>sp|P41440|S19A1_HUMAN Reduced folate transporter OS=Homo sapiens OX=9606 GN=SLC19A1 PE=1 SV=3	0.004	3	1	2	2	2	64.8	metabolic process;transport	membrane	transporter activity	Antifolate resistance; Vitamin digestion and absorption	Metabolism of folate and pterines	Folate Metabolism	hsa01523; hsa04977	R-HSA-196757	136.4	136.977	95.2239	94.2529
Q14195	Dihydropyrimidinase-related protein 3 OS=Homo sapiens OX=9606 GN=DPYSL3 PE=1 SV=1	>sp|Q14195|DPYL3_HUMAN Dihydropyrimidinase-related protein 3 OS=Homo sapiens OX=9606 GN=DPYSL3 PE=1 SV=1	0	32	1	13	12	16	61.9	cell organization and biogenesis;regulation of biological process;response to stimulus	cytoplasm;cytosol	catalytic activity;protein binding		CRMPs in Sema3A signaling			R-HSA-399956	97	98.0233	141.642	142.299
O95136	Sphingosine 1-phosphate receptor 2 OS=Homo sapiens OX=9606 GN=S1PR2 PE=1 SV=2	>sp|O95136|S1PR2_HUMAN Sphingosine 1-phosphate receptor 2 OS=Homo sapiens OX=9606 GN=S1PR2 PE=1 SV=2	0	7	1	2	2	2	38.8	cell organization and biogenesis;regulation of biological process;response to stimulus	membrane	protein binding;receptor activity;signal transducer activity	Neuroactive ligand-receptor interaction; Sphingolipid signaling pathway	Lysosphingolipid and LPA receptors; G alpha (i) signalling events	Small Ligand GPCRs; Signal Transduction of S1P Receptor	hsa04080; hsa04071	R-HSA-419408; R-HSA-418594	122.9	123.14	111.045	111.264
P10909	Clusterin OS=Homo sapiens OX=9606 GN=CLU PE=1 SV=1	>sp|P10909|CLUS_HUMAN Clusterin OS=Homo sapiens OX=9606 GN=CLU PE=1 SV=1	0	32	1	12	12	19	52.5	cell death;cell organization and biogenesis;cell proliferation;defense response;metabolic process;regulation of biological process;response to stimulus;transport	cell surface;cytoplasm;cytosol;endoplasmic reticulum;extracellular;Golgi;membrane;mitochondrion;nucleus;organelle lumen	catalytic activity;protein binding	Complement and coagulation cascades	Platelet degranulation ; Terminal pathway of complement; Antimicrobial peptides; Regulation of Complement cascade	Complement and Coagulation Cascades	hsa04610	R-HSA-114608; R-HSA-166665; R-HSA-6803157; R-HSA-977606	58.3	60	190.149	187.011
Q9UI42	Carboxypeptidase A4 OS=Homo sapiens OX=9606 GN=CPA4 PE=1 SV=2	>sp|Q9UI42|CBPA4_HUMAN Carboxypeptidase A4 OS=Homo sapiens OX=9606 GN=CPA4 PE=1 SV=2	0	21	1	9	9	10	47.3	cell organization and biogenesis;metabolic process	extracellular	catalytic activity;metal ion binding;protein binding						60.3	57.4419	189.851	187.586
P84243	Histone H3.3 OS=Homo sapiens OX=9606 GN=H3-3A PE=1 SV=2	>sp|P84243|H33_HUMAN Histone H3.3 OS=Homo sapiens OX=9606 GN=H3-3A PE=1 SV=2	0	17	1	3	3	8	15.3	cell differentiation;cell organization and biogenesis;cell proliferation;coagulation;metabolic process;regulation of biological process;response to stimulus	chromosome;extracellular;nucleus	DNA binding;protein binding	Transcriptional misregulation in cancer; Systemic lupus erythematosus; Alcoholism	SIRT1 negatively regulates rRNA expression; Activation of anterior HOX genes in hindbrain development during early embryogenesis; NoRC negatively regulates rRNA expression; Factors involved in megakaryocyte development and platelet production; Transcriptional regulation by small RNAs; Meiotic recombination; PRC2 methylates histones and DNA; Formation of the beta-catenin:TCF transactivating comple…	Gastric Cancer Network 1; Histone Modifications	hsa05202; hsa05322; hsa05034	R-HSA-427359; R-HSA-5617472; R-HSA-427413; R-HSA-983231; R-HSA-5578749; R-HSA-912446; R-HSA-212300; R-HSA-201722; R-HSA-5334118; R-HSA-977225; R-HSA-8936459; R-HSA-8939236; R-HSA-73777; R-HSA-5625886; R-HSA-427389; R-HSA-2299718; R-HSA-2559582; R-HSA-5250924; R-HSA-2559580; R-HSA-73728	69.1	68.3721	178.358	175.402
O96008	Mitochondrial import receptor subunit TOM40 homolog OS=Homo sapiens OX=9606 GN=TOMM40 PE=1 SV=1	>sp|O96008|TOM40_HUMAN Mitochondrial import receptor subunit TOM40 homolog OS=Homo sapiens OX=9606 GN=TOMM40 PE=1 SV=1	0	6	1	2	2	3	37.9	cell communication;metabolic process;response to stimulus;transport	cytosol;membrane;mitochondrion	protein binding;transporter activity	Amyotrophic lateral sclerosis (ALS)	Mitochondrial protein import; Metabolism of proteins; Pink/Parkin Mediated Mitophagy		hsa05014	R-HSA-1268020; R-HSA-392499; R-HSA-5205685	140.4	138.953	91.194	90.9195
P02766	Transthyretin OS=Homo sapiens OX=9606 GN=TTR PE=1 SV=1	>sp|P02766|TTHY_HUMAN Transthyretin OS=Homo sapiens OX=9606 GN=TTR PE=1 SV=1	0	69	1	11	11	283	15.9	cell organization and biogenesis;metabolic process;regulation of biological process;transport	cytoplasm;extracellular;organelle lumen	protein binding	Thyroid hormone synthesis	Signaling by GPCR; Neutrophil degranulation; The canonical retinoid cycle in rods (twilight vision); Amyloid fiber formation; Retinoid metabolism and transport; Retinoid cycle disease events; Non-integrin membrane-ECM interactions		hsa04918	R-HSA-372790; R-HSA-6798695; R-HSA-2453902; R-HSA-977225; R-HSA-975634; R-HSA-2453864; R-HSA-3000171	108.1	108.605	128.657	129.08
P03956	Interstitial collagenase OS=Homo sapiens OX=9606 GN=MMP1 PE=1 SV=3	>sp|P03956|MMP1_HUMAN Interstitial collagenase OS=Homo sapiens OX=9606 GN=MMP1 PE=1 SV=3	0	42	1	17	17	44	54	cell organization and biogenesis;cellular component movement;metabolic process;regulation of biological process	extracellular	catalytic activity;metal ion binding	PPAR signaling pathway; Pathways in cancer; Bladder cancer; Rheumatoid arthritis	Collagen degradation; Regulation of Insulin-like Growth Factor (IGF) transport and uptake by Insulin-like Growth Factor Binding Proteins (IGFBPs); Basigin interactions; Activation of Matrix Metalloproteinases; Interleukin-4 and 13 signaling	Matrix Metalloproteinases; Oncostatin M Signaling Pathway; Quercetin and Nf-kB/ AP-1 Induced Cell Apoptosis; Bladder Cancer; Photodynamic therapy-induced NF-kB survival signaling; Hepatitis C and Hepatocellular Carcinoma; TGF-beta Signaling Pathway; PPAR signaling pathway	hsa03320; hsa05200; hsa05219; hsa05323	R-HSA-1442490; R-HSA-381426; R-HSA-210991; R-HSA-1592389; R-HSA-6785807	73.5	75.6977	168.507	170.69
Q14112	Nidogen-2 OS=Homo sapiens OX=9606 GN=NID2 PE=1 SV=3	>sp|Q14112|NID2_HUMAN Nidogen-2 OS=Homo sapiens OX=9606 GN=NID2 PE=1 SV=3	0	56	1	56	55	236	151.2	cell organization and biogenesis	cell surface;extracellular;membrane	metal ion binding;protein binding		Laminin interactions			R-HSA-3000157	76.3	75.814	166.119	169.195
Q13361	Microfibrillar-associated protein 5 OS=Homo sapiens OX=9606 GN=MFAP5 PE=1 SV=1	>sp|Q13361|MFAP5_HUMAN Microfibrillar-associated protein 5 OS=Homo sapiens OX=9606 GN=MFAP5 PE=1 SV=1	0	18	1	3	3	11	19.6	cell organization and biogenesis	extracellular	structural molecule activity		Molecules associated with elastic fibres	MFAP5-mediated ovarian cancer cell motility and invasiveness		R-HSA-2129379	156.7	155.698	69.403	72.2989
P24593	Insulin-like growth factor-binding protein 5 OS=Homo sapiens OX=9606 GN=IGFBP5 PE=1 SV=1	>sp|P24593|IBP5_HUMAN Insulin-like growth factor-binding protein 5 OS=Homo sapiens OX=9606 GN=IGFBP5 PE=1 SV=1	0	31	1	8	8	26	30.6	cell differentiation;cell proliferation;metabolic process;regulation of biological process;response to stimulus	extracellular;organelle lumen	protein binding		Post-translational protein phosphorylation; Regulation of Insulin-like Growth Factor (IGF) transport and uptake by Insulin-like Growth Factor Binding Proteins (IGFBPs)	Myometrial Relaxation and Contraction Pathways; Factors and pathways affecting insulin-like growth factor (IGF1)-Akt signaling; Senescence and Autophagy in Cancer		R-HSA-8957275; R-HSA-381426	78.2	81.2791	163.284	163.908
Q93063	Exostosin-2 OS=Homo sapiens OX=9606 GN=EXT2 PE=1 SV=1	>sp|Q93063|EXT2_HUMAN Exostosin-2 OS=Homo sapiens OX=9606 GN=EXT2 PE=1 SV=1	0	42	1	27	27	59	82.2	cell differentiation;metabolic process;regulation of biological process;response to stimulus	endoplasmic reticulum;Golgi;membrane	catalytic activity;metal ion binding;protein binding	Glycosaminoglycan biosynthesis - heparan sulfate / heparin; Metabolic pathways	HS-GAG biosynthesis; Defective EXT2 causes exostoses 2	Mesodermal Commitment Pathway	hsa00534; hsa01100	R-HSA-2022928; R-HSA-3656237	76.2	76.6279	165.522	168.966
Q99685	Monoglyceride lipase OS=Homo sapiens OX=9606 GN=MGLL PE=1 SV=2	>sp|Q99685|MGLL_HUMAN Monoglyceride lipase OS=Homo sapiens OX=9606 GN=MGLL PE=1 SV=2	0	34	1	6	6	9	33.2	defense response;metabolic process;regulation of biological process;response to stimulus	cytoplasm;cytosol;membrane	catalytic activity;protein binding	Glycerolipid metabolism; Retrograde endocannabinoid signaling; Metabolic pathways; Regulation of lipolysis in adipocytes	Triglyceride catabolism; Arachidonate production from DAG; Gastrin-CREB signalling pathway via PKC and MAPK; Acyl chain remodeling of DAG and TAG		hsa00561; hsa04723; hsa01100; hsa04923	R-HSA-163560; R-HSA-426048; R-HSA-881907; R-HSA-1482883	139.6	140.233	91.791	90
P27816	Microtubule-associated protein 4 OS=Homo sapiens OX=9606 GN=MAP4 PE=1 SV=3	>sp|P27816|MAP4_HUMAN Microtubule-associated protein 4 OS=Homo sapiens OX=9606 GN=MAP4 PE=1 SV=3	0	7	1	6	6	6	120.9	cell division;cell organization and biogenesis;cellular component movement;regulation of biological process	cytoplasm;cytoskeleton	protein binding;RNA binding;structural molecule activity						123.2	122.907	110.896	111.264
Q13219	Pappalysin-1 OS=Homo sapiens OX=9606 GN=PAPPA PE=1 SV=3	>sp|Q13219|PAPP1_HUMAN Pappalysin-1 OS=Homo sapiens OX=9606 GN=PAPPA PE=1 SV=3	0	27	1	32	32	54	180.9	metabolic process;response to stimulus	extracellular	catalytic activity;metal ion binding		Regulation of Insulin-like Growth Factor (IGF) transport and uptake by Insulin-like Growth Factor Binding Proteins (IGFBPs)			R-HSA-381426	82.9	83.3721	157.612	160.69
P25940	Collagen alpha-3(V) chain OS=Homo sapiens OX=9606 GN=COL5A3 PE=1 SV=3	>sp|P25940|CO5A3_HUMAN Collagen alpha-3(V) chain OS=Homo sapiens OX=9606 GN=COL5A3 PE=1 SV=3	0	11	1	10	10	20	172	cell organization and biogenesis;metabolic process	extracellular;organelle lumen	protein binding;structural molecule activity	Protein digestion and absorption	ECM proteoglycans; Collagen degradation; Integrin cell surface interactions; Assembly of collagen fibrils and other multimeric structures; MET activates PTK2 signaling; Collagen chain trimerization; NCAM1 interactions; Signaling by PDGF; Syndecan interactions	miRNA targets in ECM and membrane receptors; Focal Adhesion; Focal Adhesion-PI3K-Akt-mTOR-signaling pathway	hsa04974	R-HSA-3000178; R-HSA-1442490; R-HSA-216083; R-HSA-2022090; R-HSA-8874081; R-HSA-8948216; R-HSA-419037; R-HSA-186797; R-HSA-3000170	151.4	148.488	78.209	78.7356
Q6IBS0	Twinfilin-2 OS=Homo sapiens OX=9606 GN=TWF2 PE=1 SV=2	>sp|Q6IBS0|TWF2_HUMAN Twinfilin-2 OS=Homo sapiens OX=9606 GN=TWF2 PE=1 SV=2	0	11	1	2	2	2	39.5	cell organization and biogenesis;regulation of biological process;response to stimulus	cytoplasm;cytoskeleton	nucleotide binding;protein binding;RNA binding						140.2	138.14	91.6418	91.3793
O00231	26S proteasome non-ATPase regulatory subunit 11 OS=Homo sapiens OX=9606 GN=PSMD11 PE=1 SV=3	>sp|O00231|PSD11_HUMAN 26S proteasome non-ATPase regulatory subunit 11 OS=Homo sapiens OX=9606 GN=PSMD11 PE=1 SV=3	0	11	1	4	4	4	47.4	cell differentiation;cell organization and biogenesis;metabolic process;regulation of biological process;response to stimulus;transport	cytoplasm;cytosol;extracellular;membrane;nucleus;organelle lumen;proteasome	catalytic activity;protein binding;structural molecule activity	Epstein-Barr virus infection; Proteasome	Regulation of RAS by GAPs; CDT1 association with the CDC6:ORC:origin complex; Downstream TCR signaling; UCH proteinases; NIK-->noncanonical NF-kB signaling; Hh mutants that don't undergo autocatalytic processing are degraded by ERAD; SCF-beta-TrCP mediated degradation of Emi1; Neutrophil degranulation; Cross-presentation of soluble exogenous antigens (endosomes); Separation of Sister Chromatids; …	Proteasome Degradation; Parkin-Ubiquitin Proteasomal System pathway	hsa05169; hsa03050	R-HSA-5658442; R-HSA-68827; R-HSA-202424; R-HSA-5689603; R-HSA-5676590; R-HSA-5362768; R-HSA-174113; R-HSA-6798695; R-HSA-1236978; R-HSA-2467813; R-HSA-180534; R-HSA-5358346; R-HSA-8939902; R-HSA-5689880; R-HSA-69601; R-HSA-1236974; R-HSA-174178; R-HSA-382556; R-HSA-211733; R-HSA-69017; R-HSA-2871837; R-HSA-8951664; R-HSA-349425; R-HSA-69481; R-HSA-8941858; R-HSA-174184; R-HSA-9010553; R-HSA-6930…	101.5	103.023	136.269	136.322
Q08380	Galectin-3-binding protein OS=Homo sapiens OX=9606 GN=LGALS3BP PE=1 SV=1	>sp|Q08380|LG3BP_HUMAN Galectin-3-binding protein OS=Homo sapiens OX=9606 GN=LGALS3BP PE=1 SV=1	0	54	1	32	32	237	65.3	defense response;regulation of biological process;response to stimulus;transport	extracellular;membrane;organelle lumen	protein binding;receptor activity		Platelet degranulation			R-HSA-114608	83.3	81.8605	161.791	158.621
Q92626	Peroxidasin homolog OS=Homo sapiens OX=9606 GN=PXDN PE=1 SV=2	>sp|Q92626|PXDN_HUMAN Peroxidasin homolog OS=Homo sapiens OX=9606 GN=PXDN PE=1 SV=2	0	66	1	75	75	352	165.2	cell organization and biogenesis;metabolic process;regulation of biological process;response to stimulus	endoplasmic reticulum;extracellular	antioxidant activity;catalytic activity;metal ion binding;protein binding;structural molecule activity		Crosslinking of collagen fibrils	EGF/EGFR Signaling Pathway		R-HSA-2243919	77.2	78.9535	163.433	167.011
O75369	Filamin-B OS=Homo sapiens OX=9606 GN=FLNB PE=1 SV=2	>sp|O75369|FLNB_HUMAN Filamin-B OS=Homo sapiens OX=9606 GN=FLNB PE=1 SV=2	0	30	1	61	50	84	278	cell differentiation;cell organization and biogenesis;development;regulation of biological process;response to stimulus	cytoplasm;cytoskeleton;cytosol;membrane;nucleus	protein binding;RNA binding	MAPK signaling pathway; Focal adhesion; Proteoglycans in cancer; Salmonella infection	ISG15 antiviral mechanism	VEGFA-VEGFR2 Signaling Pathway	hsa04010; hsa04510; hsa05205; hsa05132	R-HSA-1169408	96.7	98.3721	142.687	141.494
Q9UIW2	Plexin-A1 OS=Homo sapiens OX=9606 GN=PLXNA1 PE=1 SV=3	>sp|Q9UIW2|PLXA1_HUMAN Plexin-A1 OS=Homo sapiens OX=9606 GN=PLXNA1 PE=1 SV=3	0	8	1	12	10	12	210.9	cell growth;cellular component movement;development;regulation of biological process;response to stimulus	membrane	protein binding;receptor activity;signal transducer activity	Axon guidance	SEMA3A-Plexin repulsion signaling by inhibiting Integrin adhesion; Other semaphorin interactions; Sema3A PAK dependent Axon repulsion; CRMPs in Sema3A signaling		hsa04360	R-HSA-399955; R-HSA-416700; R-HSA-399954; R-HSA-399956	136.4	134.651	96.2687	95.7471
P69905	Hemoglobin subunit alpha OS=Homo sapiens OX=9606 GN=HBA1 PE=1 SV=2	>sp|P69905|HBA_HUMAN Hemoglobin subunit alpha OS=Homo sapiens OX=9606 GN=HBA1 PE=1 SV=2	0	87	1	9	9	119	15.2	cell organization and biogenesis;metabolic process;regulation of biological process;response to stimulus;transport	cytosol;extracellular;membrane;organelle lumen	antioxidant activity;catalytic activity;metal ion binding;protein binding;transporter activity	Malaria; African trypanosomiasis	Scavenging of heme from plasma; Erythrocytes take up carbon dioxide and release oxygen; Erythrocytes take up oxygen and release carbon dioxide	Selenium Micronutrient Network; Vitamin B12 Metabolism; Folate Metabolism; Effects of Nitric Oxide	hsa05144; hsa05143	R-HSA-2168880; R-HSA-1237044; R-HSA-1247673	97.5	98.9535	141.94	140.575
Q76M96	Coiled-coil domain-containing protein 80 OS=Homo sapiens OX=9606 GN=CCDC80 PE=1 SV=1	>sp|Q76M96|CCD80_HUMAN Coiled-coil domain-containing protein 80 OS=Homo sapiens OX=9606 GN=CCDC80 PE=1 SV=1	0	35	1	31	31	86	108.1	cell organization and biogenesis;regulation of biological process	extracellular	protein binding						134	134.07	98.806	97.1264
Q99969	Retinoic acid receptor responder protein 2 OS=Homo sapiens OX=9606 GN=RARRES2 PE=1 SV=1	>sp|Q99969|RARR2_HUMAN Retinoic acid receptor responder protein 2 OS=Homo sapiens OX=9606 GN=RARRES2 PE=1 SV=1	0	18	1	3	3	3	18.6	cell differentiation;defense response;metabolic process;regulation of biological process;response to stimulus;transport	extracellular;organelle lumen	protein binding		Platelet degranulation			R-HSA-114608	157.8	155.581	68.5075	71.954
Q96G03	Phosphoglucomutase-2 OS=Homo sapiens OX=9606 GN=PGM2 PE=1 SV=4	>sp|Q96G03|PGM2_HUMAN Phosphoglucomutase-2 OS=Homo sapiens OX=9606 GN=PGM2 PE=1 SV=4	0	5	1	3	3	3	68.2	metabolic process;transport	cytoplasm;cytosol;extracellular;organelle lumen	catalytic activity;metal ion binding;protein binding	Purine metabolism; Galactose metabolism; Starch and sucrose metabolism; Pentose phosphate pathway; Glycolysis / Gluconeogenesis; Amino sugar and nucleotide sugar metabolism; Metabolic pathways	Neutrophil degranulation; Galactose catabolism; Glycogen breakdown (glycogenolysis); Glycogen synthesis; Pentose phosphate pathway (hexose monophosphate shunt)	Glucuronidation	hsa00230; hsa00052; hsa00500; hsa00030; hsa00010; hsa00520; hsa01100	R-HSA-6798695; R-HSA-70370; R-HSA-70221; R-HSA-3322077; R-HSA-71336	128.5	127.674	105.373	104.598
P06703	Protein S100-A6 OS=Homo sapiens OX=9606 GN=S100A6 PE=1 SV=1	>sp|P06703|S10A6_HUMAN Protein S100-A6 OS=Homo sapiens OX=9606 GN=S100A6 PE=1 SV=1	0	53	1	5	5	13	10.2	cell organization and biogenesis;regulation of biological process;response to stimulus;transport	cytoplasm;cytosol;extracellular;membrane;nucleus	metal ion binding;protein binding;transporter activity			Gastric cancer network 2; Prostaglandin Synthesis and Regulation			141.1	138.721	90.1493	90.9195
P14174	Macrophage migration inhibitory factor OS=Homo sapiens OX=9606 GN=MIF PE=1 SV=4	>sp|P14174|MIF_HUMAN Macrophage migration inhibitory factor OS=Homo sapiens OX=9606 GN=MIF PE=1 SV=4	0	21	1	3	3	9	12.5	cell organization and biogenesis;cell proliferation;cellular component movement;defense response;metabolic process;regulation of biological process;response to stimulus;transport	cell surface;cytoplasm;cytosol;extracellular;organelle lumen	catalytic activity;protein binding	Tyrosine metabolism; Phenylalanine metabolism	Gene and protein expression by JAK-STAT signaling after Interleukin-12 stimulation; Neutrophil degranulation; Interleukin-12 family signaling; Cell surface interactions at the vascular wall	Adipogenesis; Spinal Cord Injury	hsa00350; hsa00360	R-HSA-8950505; R-HSA-6798695; R-HSA-447115; R-HSA-202733	122.8	122.442	111.94	111.494
Q92747	Actin-related protein 2/3 complex subunit 1A OS=Homo sapiens OX=9606 GN=ARPC1A PE=2 SV=2	>sp|Q92747|ARC1A_HUMAN Actin-related protein 2/3 complex subunit 1A OS=Homo sapiens OX=9606 GN=ARPC1A PE=2 SV=2	0	16	1	4	3	7	41.5	cell organization and biogenesis;regulation of biological process;response to stimulus	cytoplasm;cytoskeleton;cytosol	protein binding	Endocytosis; Pathogenic Escherichia coli infection; Salmonella infection; Regulation of actin cytoskeleton; Bacterial invasion of epithelial cells; Fc gamma R-mediated phagocytosis; Shigellosis	EPHB-mediated forward signaling; Clathrin-mediated endocytosis; RHO GTPases Activate WASPs and WAVEs; Regulation of actin dynamics for phagocytic cup formation	Pathogenic Escherichia coli infection	hsa04144; hsa05130; hsa05132; hsa04810; hsa05100; hsa04666; hsa05131	R-HSA-3928662; R-HSA-8856828; R-HSA-5663213; R-HSA-2029482	107.1	106.512	131.343	130.23
Q16222	UDP-N-acetylhexosamine pyrophosphorylase OS=Homo sapiens OX=9606 GN=UAP1 PE=1 SV=3	>sp|Q16222|UAP1_HUMAN UDP-N-acetylhexosamine pyrophosphorylase OS=Homo sapiens OX=9606 GN=UAP1 PE=1 SV=3	0	10	1	5	5	6	58.7	metabolic process	cytoplasm;cytosol;membrane	catalytic activity;protein binding	Amino sugar and nucleotide sugar metabolism; Metabolic pathways	Synthesis of UDP-N-acetyl-glucosamine		hsa00520; hsa01100	R-HSA-446210	132	133.372	100.149	99.0805
P05787	Keratin, type II cytoskeletal 8 OS=Homo sapiens OX=9606 GN=KRT8 PE=1 SV=7	>sp|P05787|K2C8_HUMAN Keratin, type II cytoskeletal 8 OS=Homo sapiens OX=9606 GN=KRT8 PE=1 SV=7	0	22	1	15	6	34	53.7	cell death;cell differentiation;cell organization and biogenesis;regulation of biological process;response to stimulus	cytoplasm;cytoskeleton;cytosol;membrane;nucleus	catalytic activity;motor activity;protein binding;structural molecule activity		Formation of the cornified envelope	Primary Focal Segmental Glomerulosclerosis FSGS		R-HSA-6809371	68.6	67.093	174.627	180.23
P08253	72 kDa type IV collagenase OS=Homo sapiens OX=9606 GN=MMP2 PE=1 SV=2	>sp|P08253|MMP2_HUMAN 72 kDa type IV collagenase OS=Homo sapiens OX=9606 GN=MMP2 PE=1 SV=2	0	77	1	43	43	379	73.8	cell differentiation;cell organization and biogenesis;metabolic process;regulation of biological process;response to stimulus	cytoplasm;extracellular;membrane;mitochondrion;nucleus	catalytic activity;metal ion binding;protein binding	Pathways in cancer; AGE-RAGE signaling pathway in diabetic complications; Proteoglycans in cancer; Leukocyte transendothelial migration; Bladder cancer; Endocrine resistance; GnRH signaling pathway; Estrogen signaling pathway	Collagen degradation; EPH-ephrin mediated repulsion of cells; Regulation of Insulin-like Growth Factor (IGF) transport and uptake by Insulin-like Growth Factor Binding Proteins (IGFBPs); Activation of Matrix Metalloproteinases; Interleukin-4 and 13 signaling	Matrix Metalloproteinases; AGE/RAGE pathway; Photodynamic therapy-induced NF-kB survival signaling; Lung fibrosis; VEGFA-VEGFR2 Signaling Pathway	hsa05200; hsa04933; hsa05205; hsa04670; hsa05219; hsa01522; hsa04912; hsa04915	R-HSA-1442490; R-HSA-3928665; R-HSA-381426; R-HSA-1592389; R-HSA-6785807	93.3	92.4419	149.104	146.322
O95183	Vesicle-associated membrane protein 5 OS=Homo sapiens OX=9606 GN=VAMP5 PE=1 SV=1	>sp|O95183|VAMP5_HUMAN Vesicle-associated membrane protein 5 OS=Homo sapiens OX=9606 GN=VAMP5 PE=1 SV=1	0	16	1	2	2	2	12.8	cell differentiation;cell organization and biogenesis;development;transport	cell surface;endosome;Golgi;membrane	protein binding	SNARE interactions in vesicular transport			hsa04130		152.9	149.884	78.209	75.6322
Q6UVK1	Chondroitin sulfate proteoglycan 4 OS=Homo sapiens OX=9606 GN=CSPG4 PE=1 SV=2	>sp|Q6UVK1|CSPG4_HUMAN Chondroitin sulfate proteoglycan 4 OS=Homo sapiens OX=9606 GN=CSPG4 PE=1 SV=2	0	28	1	51	51	73	250.4	cell differentiation;cell proliferation;cellular component movement;development;metabolic process;regulation of biological process;response to stimulus	cell surface;extracellular;membrane;organelle lumen	protein binding;signal transducer activity		A tetrasaccharide linker sequence is required for GAG synthesis; Dermatan sulfate biosynthesis; Defective CHSY1 causes TPBS; Defective B4GALT7 causes EDS, progeroid type; Defective B3GALT6 causes EDSP2 and SEMDJL1; CS/DS degradation; Defective CHST14 causes EDS, musculocontractural type; Defective CHST3 causes SEDCJD; Chondroitin sulfate biosynthesis; Defective B3GAT3 causes JDSSDHD	Spinal Cord Injury		R-HSA-1971475; R-HSA-2022923; R-HSA-3595177; R-HSA-3560783; R-HSA-4420332; R-HSA-2024101; R-HSA-3595174; R-HSA-3595172; R-HSA-2022870; R-HSA-3560801	90.1	92.2093	148.507	150.805
Q16363	Laminin subunit alpha-4 OS=Homo sapiens OX=9606 GN=LAMA4 PE=1 SV=4	>sp|Q16363|LAMA4_HUMAN Laminin subunit alpha-4 OS=Homo sapiens OX=9606 GN=LAMA4 PE=1 SV=4	0	51	1	80	80	229	202.4	cell organization and biogenesis;regulation of biological process;transport	cytoskeleton;extracellular;membrane	catalytic activity;motor activity;protein binding;structural molecule activity	Amoebiasis; Pathways in cancer; Toxoplasmosis; Focal adhesion; Small cell lung cancer; ECM-receptor interaction; African trypanosomiasis; PI3K-Akt signaling pathway	ECM proteoglycans; Laminin interactions; MET activates PTK2 signaling; Non-integrin membrane-ECM interactions	miRNA targets in ECM and membrane receptors; Focal Adhesion; Focal Adhesion-PI3K-Akt-mTOR-signaling pathway	hsa05146; hsa05200; hsa05145; hsa04510; hsa05222; hsa04512; hsa05143; hsa04151	R-HSA-3000178; R-HSA-3000157; R-HSA-8874081; R-HSA-3000171	143.9	144.302	83.8806	87.0115
Q09328	Alpha-1,6-mannosylglycoprotein 6-beta-N-acetylglucosaminyltransferase A OS=Homo sapiens OX=9606 GN=MGAT5 PE=1 SV=1	>sp|Q09328|MGT5A_HUMAN Alpha-1,6-mannosylglycoprotein 6-beta-N-acetylglucosaminyltransferase A OS=Homo sapiens OX=9606 GN=MGAT5 PE=1 SV=1	0	10	1	7	7	7	84.5	metabolic process	Golgi;membrane	catalytic activity	N-Glycan biosynthesis; Metabolic pathways	N-Glycan antennae elongation		hsa00510; hsa01100	R-HSA-975577	74.8	76.9767	170.746	166.207
O94769	Extracellular matrix protein 2 OS=Homo sapiens OX=9606 GN=ECM2 PE=2 SV=1	>sp|O94769|ECM2_HUMAN Extracellular matrix protein 2 OS=Homo sapiens OX=9606 GN=ECM2 PE=2 SV=1	0	13	1	8	8	9	79.7	cell organization and biogenesis;regulation of biological process	extracellular	protein binding						164.1	162.674	59.2537	64.7126
Q9UKZ9	Procollagen C-endopeptidase enhancer 2 OS=Homo sapiens OX=9606 GN=PCOLCE2 PE=1 SV=1	>sp|Q9UKZ9|PCOC2_HUMAN Procollagen C-endopeptidase enhancer 2 OS=Homo sapiens OX=9606 GN=PCOLCE2 PE=1 SV=1	0	27	1	9	9	13	45.7	regulation of biological process	extracellular	enzyme regulator activity;protein binding		Collagen biosynthesis and modifying enzymes			R-HSA-1650814	158.5	159.767	70.4478	65.4023
P62906	60S ribosomal protein L10a OS=Homo sapiens OX=9606 GN=RPL10A PE=1 SV=2	>sp|P62906|RL10A_HUMAN 60S ribosomal protein L10a OS=Homo sapiens OX=9606 GN=RPL10A PE=1 SV=2	0	39	1	8	8	11	24.8	cell organization and biogenesis;metabolic process;response to stimulus;transport	cytosol;membrane;nucleus;ribosome	protein binding;RNA binding;structural molecule activity	Ribosome	Peptide chain elongation; Eukaryotic Translation Termination; Viral mRNA Translation; L13a-mediated translational silencing of Ceruloplasmin expression; Nonsense Mediated Decay (NMD) independent of the Exon Junction Complex (EJC); Selenocysteine synthesis; Nonsense Mediated Decay (NMD) enhanced by the Exon Junction Complex (EJC); GTP hydrolysis and joining of the 60S ribosomal subunit; Major path…	Cytoplasmic Ribosomal Proteins	hsa03010	R-HSA-156902; R-HSA-72764; R-HSA-192823; R-HSA-156827; R-HSA-975956; R-HSA-2408557; R-HSA-975957; R-HSA-72706; R-HSA-6791226; R-HSA-9010553; R-HSA-72689; R-HSA-1799339	123.3	123.837	110.149	110.69
Q9H2K8	Serine/threonine-protein kinase TAO3 OS=Homo sapiens OX=9606 GN=TAOK3 PE=1 SV=2	>sp|Q9H2K8|TAOK3_HUMAN Serine/threonine-protein kinase TAO3 OS=Homo sapiens OX=9606 GN=TAOK3 PE=1 SV=2	0.004	2	1	2	2	2	105.3	metabolic process;regulation of biological process;response to stimulus	cytoplasm;membrane	catalytic activity;enzyme regulator activity;nucleotide binding;protein binding;signal transducer activity	MAPK signaling pathway			hsa04010		138	139.884	90.8955	92.8736
Q15185	Prostaglandin E synthase 3 OS=Homo sapiens OX=9606 GN=PTGES3 PE=1 SV=1	>sp|Q15185|TEBP_HUMAN Prostaglandin E synthase 3 OS=Homo sapiens OX=9606 GN=PTGES3 PE=1 SV=1	0	31	1	4	4	6	18.7	cell organization and biogenesis;metabolic process;regulation of biological process;response to stimulus	cytoplasm;cytosol;nucleus	catalytic activity;protein binding	Arachidonic acid metabolism; Metabolic pathways	Attenuation phase; Synthesis of Prostaglandins (PG) and Thromboxanes (TX); HSP90 chaperone cycle for steroid hormone receptors (SHR); Aryl hydrocarbon receptor signalling; HSF1 activation	Aryl Hydrocarbon Receptor Pathway	hsa00590; hsa01100	R-HSA-3371568; R-HSA-2162123; R-HSA-3371497; R-HSA-8937144; R-HSA-3371511	101.6	102.558	135.522	137.356
P07093	Glia-derived nexin OS=Homo sapiens OX=9606 GN=SERPINE2 PE=1 SV=1	>sp|P07093|GDN_HUMAN Glia-derived nexin OS=Homo sapiens OX=9606 GN=SERPINE2 PE=1 SV=1	0	64	1	27	27	109	44	cell differentiation;cell organization and biogenesis;coagulation;development;regulation of biological process;response to stimulus;transport	cytosol;extracellular	enzyme regulator activity;protein binding		Dissolution of Fibrin Clot; Common Pathway of Fibrin Clot Formation; Intrinsic Pathway of Fibrin Clot Formation			R-HSA-75205; R-HSA-140875; R-HSA-140837	60.6	67.5581	183.582	181.839
P62805	Histone H4 OS=Homo sapiens OX=9606 GN=H4C1 PE=1 SV=2	>sp|P62805|H4_HUMAN Histone H4 OS=Homo sapiens OX=9606 GN=H4C1 PE=1 SV=2	0	50	1	5	5	8	11.4	cell organization and biogenesis;metabolic process;regulation of biological process;response to stimulus	chromosome;extracellular;membrane;nucleus	DNA binding;protein binding;RNA binding	Viral carcinogenesis; Systemic lupus erythematosus; Alcoholism	SIRT1 negatively regulates rRNA expression; RMTs methylate histone arginines; Nonhomologous End-Joining (NHEJ); Activation of anterior HOX genes in hindbrain development during early embryogenesis; NoRC negatively regulates rRNA expression; Meiotic synapsis; Transcriptional regulation by small RNAs; Meiotic recombination; PRC2 methylates histones and DNA; Recruitment and ATM-mediated phosphorylat…	Gastric Cancer Network 1; Histone Modifications; Type II interferon signaling (IFNG)	hsa05203; hsa05322; hsa05034	R-HSA-427359; R-HSA-3214858; R-HSA-5693571; R-HSA-5617472; R-HSA-427413; R-HSA-1221632; R-HSA-5578749; R-HSA-912446; R-HSA-212300; R-HSA-5693565; R-HSA-3214815; R-HSA-201722; R-HSA-5334118; R-HSA-69473; R-HSA-171306; R-HSA-977225; R-HSA-8936459; R-HSA-8939236; R-HSA-73777; R-HSA-3214842; R-HSA-3214841; R-HSA-3214847; R-HSA-606279; R-HSA-4551638; R-HSA-5625886; R-HSA-427389; R-HSA-2299718; R-HSA-5…	66.4	71.7442	174.478	178.161
Q00341	Vigilin OS=Homo sapiens OX=9606 GN=HDLBP PE=1 SV=2	>sp|Q00341|VIGLN_HUMAN Vigilin OS=Homo sapiens OX=9606 GN=HDLBP PE=1 SV=2	0	4	1	5	5	5	141.4	metabolic process;transport	cytoplasm;cytosol;membrane;nucleus	protein binding;RNA binding		HDL clearance			R-HSA-8964011	103.8	104.767	132.985	134.483
P23526	Adenosylhomocysteinase OS=Homo sapiens OX=9606 GN=AHCY PE=1 SV=4	>sp|P23526|SAHH_HUMAN Adenosylhomocysteinase OS=Homo sapiens OX=9606 GN=AHCY PE=1 SV=4	0	23	1	10	10	12	47.7	defense response;metabolic process;response to stimulus;transport	cytoplasm;cytosol;nucleus	catalytic activity;nucleotide binding;protein binding	Metabolic pathways; Cysteine and methionine metabolism	Metabolism of ingested SeMet, Sec, MeSec into H2Se; Defective AHCY causes Hypermethioninemia with S-adenosylhomocysteine hydrolase deficiency (HMAHCHD); Sulfur amino acid metabolism; Methylation	Folate Metabolism; Trans-sulfuration pathway; One Carbon Metabolism; Trans-sulfuration and one carbon metabolism	hsa01100; hsa00270	R-HSA-2408508; R-HSA-5578997; R-HSA-1614635; R-HSA-156581	125.1	124.186	109.254	108.966
Q92859	Neogenin OS=Homo sapiens OX=9606 GN=NEO1 PE=1 SV=2	>sp|Q92859|NEO1_HUMAN Neogenin OS=Homo sapiens OX=9606 GN=NEO1 PE=1 SV=2	0	10	1	10	10	15	159.9	cellular component movement;regulation of biological process	Golgi;membrane	protein binding;receptor activity	Cell adhesion molecules (CAMs)	Netrin-1 signaling; CDO in myogenesis		hsa04514	R-HSA-373752; R-HSA-375170	81.6	80.6977	164.478	159.54
Q9Y639	Neuroplastin OS=Homo sapiens OX=9606 GN=NPTN PE=1 SV=2	>sp|Q9Y639|NPTN_HUMAN Neuroplastin OS=Homo sapiens OX=9606 GN=NPTN PE=1 SV=2	0	16	1	5	5	9	44.4	cell organization and biogenesis;cellular homeostasis;regulation of biological process;response to stimulus	cell surface;membrane	protein binding		Neurotransmitter receptors and postsynaptic signal transmission			R-HSA-112314	134	135.349	98.209	96.2069
P00338	L-lactate dehydrogenase A chain OS=Homo sapiens OX=9606 GN=LDHA PE=1 SV=2	>sp|P00338|LDHA_HUMAN L-lactate dehydrogenase A chain OS=Homo sapiens OX=9606 GN=LDHA PE=1 SV=2	0	64	1	19	17	52	36.7	metabolic process;regulation of biological process;response to stimulus	cytoplasm;cytosol;membrane;nucleus	catalytic activity;nucleotide binding;protein binding	Propanoate metabolism; HIF-1 signaling pathway; Central carbon metabolism in cancer; Pyruvate metabolism; Glucagon signaling pathway; Glycolysis / Gluconeogenesis; Metabolic pathways; Cysteine and methionine metabolism	Pyruvate metabolism	Cori Cycle; Photodynamic therapy-induced HIF-1 survival signaling; Amino Acid metabolism; Glycolysis and Gluconeogenesis	hsa00640; hsa04066; hsa05230; hsa00620; hsa04922; hsa00010; hsa01100; hsa00270	R-HSA-70268	138.3	138.023	94.4776	91.4943
O75351	Vacuolar protein sorting-associated protein 4B OS=Homo sapiens OX=9606 GN=VPS4B PE=1 SV=2	>sp|O75351|VPS4B_HUMAN Vacuolar protein sorting-associated protein 4B OS=Homo sapiens OX=9606 GN=VPS4B PE=1 SV=2	0.001	7	1	3	2	3	49.3	cell communication;cell division;cell organization and biogenesis;metabolic process;regulation of biological process;response to stimulus;transport	cytoplasm;cytosol;endosome;membrane;nucleus	catalytic activity;nucleotide binding;protein binding;RNA binding	Endocytosis	Budding and maturation of HIV virion; Endosomal Sorting Complex Required For Transport (ESCRT)		hsa04144	R-HSA-162588; R-HSA-917729	101.5	98.9535	138.806	138.391
P29323	Ephrin type-B receptor 2 OS=Homo sapiens OX=9606 GN=EPHB2 PE=1 SV=5	>sp|P29323|EPHB2_HUMAN Ephrin type-B receptor 2 OS=Homo sapiens OX=9606 GN=EPHB2 PE=1 SV=5	0	4	1	3	3	3	117.4	cell organization and biogenesis;cellular component movement;development;metabolic process;regulation of biological process;response to stimulus	cytosol;extracellular;membrane;nucleus	catalytic activity;nucleotide binding;protein binding;receptor activity;signal transducer activity	Axon guidance	EPH-ephrin mediated repulsion of cells; Ephrin signaling; L1CAM interactions; EPHB-mediated forward signaling	Regulation of Microtubule Cytoskeleton; NLR Proteins; Transcriptional activation by NRF2	hsa04360	R-HSA-3928665; R-HSA-3928664; R-HSA-373760; R-HSA-3928662	96.3	98.6047	141.045	142.989
O43854	EGF-like repeat and discoidin I-like domain-containing protein 3 OS=Homo sapiens OX=9606 GN=EDIL3 PE=1 SV=1	>sp|O43854|EDIL3_HUMAN EGF-like repeat and discoidin I-like domain-containing protein 3 OS=Homo sapiens OX=9606 GN=EDIL3 PE=1 SV=1	0	51	1	21	21	45	53.7	development;regulation of biological process	extracellular	metal ion binding;protein binding						58.2	60.2326	193.134	184.598
P02788	Lactotransferrin OS=Homo sapiens OX=9606 GN=LTF PE=1 SV=6	>sp|P02788|TRFL_HUMAN Lactotransferrin OS=Homo sapiens OX=9606 GN=LTF PE=1 SV=6	0	15	1	12	12	16	78.1	cellular homeostasis;defense response;metabolic process;regulation of biological process;response to stimulus;transport	cell surface;cytoplasm;extracellular;nucleus;organelle lumen	catalytic activity;DNA binding;enzyme regulator activity;metal ion binding;protein binding		Neutrophil degranulation; Mtb iron assimilation by chelation; Amyloid fiber formation; Metal sequestration by antimicrobial proteins			R-HSA-6798695; R-HSA-1222449; R-HSA-977225; R-HSA-6799990	41.6	43.9535	214.328	203.333
P09871	Complement C1s subcomponent OS=Homo sapiens OX=9606 GN=C1S PE=1 SV=1	>sp|P09871|C1S_HUMAN Complement C1s subcomponent OS=Homo sapiens OX=9606 GN=C1S PE=1 SV=1	0	50	1	30	30	154	76.6	defense response;metabolic process;regulation of biological process;response to stimulus	extracellular	catalytic activity;metal ion binding;protein binding	Pertussis; Complement and coagulation cascades; Systemic lupus erythematosus; Staphylococcus aureus infection	Regulation of Complement cascade; Classical antibody-mediated complement activation	Oxidative Damage; Complement Activation; Complement and Coagulation Cascades	hsa05133; hsa04610; hsa05322; hsa05150	R-HSA-977606; R-HSA-173623	83.1	85.3488	160.597	156.092
P24347	Stromelysin-3 OS=Homo sapiens OX=9606 GN=MMP11 PE=1 SV=3	>sp|P24347|MMP11_HUMAN Stromelysin-3 OS=Homo sapiens OX=9606 GN=MMP11 PE=1 SV=3	0	17	1	6	6	7	54.6	cell organization and biogenesis;development;metabolic process;regulation of biological process	extracellular;organelle lumen	catalytic activity;metal ion binding		Collagen degradation; Activation of Matrix Metalloproteinases	Matrix Metalloproteinases		R-HSA-1442490; R-HSA-1592389	74	73.9535	174.179	167.471
P10321	HLA class I histocompatibility antigen, C alpha chain OS=Homo sapiens OX=9606 GN=HLA-C PE=1 SV=3	>sp|P10321|HLAC_HUMAN HLA class I histocompatibility antigen, C alpha chain OS=Homo sapiens OX=9606 GN=HLA-C PE=1 SV=3	0	17	1	5	2	7	40.6	regulation of biological process;response to stimulus;transport	cell surface;endoplasmic reticulum;Golgi;membrane	protein binding	Viral carcinogenesis; Endocytosis; Allograft rejection; Epstein-Barr virus infection; Type I diabetes mellitus; Cell adhesion molecules (CAMs); Natural killer cell mediated cytotoxicity; HTLV-I infection; Phagosome; Autoimmune thyroid disease; Herpes simplex infection; Viral myocarditis; Graft-versus-host disease; Antigen processing and presentation	Interferon alpha/beta signaling; ER-Phagosome pathway; Neutrophil degranulation; Immunoregulatory interactions between a Lymphoid and a non-Lymphoid cell; Endosomal/Vacuolar pathway; Interferon gamma signaling; Antigen Presentation: Folding, assembly and peptide loading of class I MHC	Proteasome Degradation; Allograft Rejection	hsa05203; hsa04144; hsa05330; hsa05169; hsa04940; hsa04514; hsa04650; hsa05166; hsa04145; hsa05320; hsa05168; hsa05416; hsa05332; hsa04612	R-HSA-909733; R-HSA-1236974; R-HSA-6798695; R-HSA-198933; R-HSA-1236977; R-HSA-877300; R-HSA-983170	90.6	92.4419	151.343	147.701
Q9BT78	COP9 signalosome complex subunit 4 OS=Homo sapiens OX=9606 GN=COPS4 PE=1 SV=1	>sp|Q9BT78|CSN4_HUMAN COP9 signalosome complex subunit 4 OS=Homo sapiens OX=9606 GN=COPS4 PE=1 SV=1	0	5	1	2	2	2	46.2	cell organization and biogenesis;metabolic process;response to stimulus	cytoplasm;cytosol;nucleus	catalytic activity;protein binding		Cargo recognition for clathrin-mediated endocytosis; DNA Damage Recognition in GG-NER; Formation of TC-NER Pre-Incision Complex; Neddylation			R-HSA-8856825; R-HSA-5696394; R-HSA-6781823; R-HSA-8951664	108	108.14	130	128.506
Q99988	Growth/differentiation factor 15 OS=Homo sapiens OX=9606 GN=GDF15 PE=1 SV=3	>sp|Q99988|GDF15_HUMAN Growth/differentiation factor 15 OS=Homo sapiens OX=9606 GN=GDF15 PE=1 SV=3	0	15	1	5	5	7	34.1	cell communication;regulation of biological process;response to stimulus	cytoplasm;extracellular;nucleus	protein binding						78.2	77.093	169.403	163.218
P05452	Tetranectin OS=Homo sapiens OX=9606 GN=CLEC3B PE=1 SV=3	>sp|P05452|TETN_HUMAN Tetranectin OS=Homo sapiens OX=9606 GN=CLEC3B PE=1 SV=3	0	43	1	7	7	12	22.5	regulation of biological process;response to stimulus;transport	cytoplasm;extracellular;organelle lumen	metal ion binding;protein binding		Platelet degranulation			R-HSA-114608	155	155.465	75.5224	69.6552
Q15818	Neuronal pentraxin-1 OS=Homo sapiens OX=9606 GN=NPTX1 PE=2 SV=2	>sp|Q15818|NPTX1_HUMAN Neuronal pentraxin-1 OS=Homo sapiens OX=9606 GN=NPTX1 PE=2 SV=2	0.001	6	1	3	3	3	47.1	cell communication;cell organization and biogenesis;transport		metal ion binding						94.7	95.2326	147.164	143.563
O00391	Sulfhydryl oxidase 1 OS=Homo sapiens OX=9606 GN=QSOX1 PE=1 SV=3	>sp|O00391|QSOX1_HUMAN Sulfhydryl oxidase 1 OS=Homo sapiens OX=9606 GN=QSOX1 PE=1 SV=3	0	59	1	40	40	97	82.5	cellular homeostasis;metabolic process;regulation of biological process;transport	extracellular;Golgi;membrane;organelle lumen	catalytic activity		Platelet degranulation ; Post-translational protein phosphorylation; Regulation of Insulin-like Growth Factor (IGF) transport and uptake by Insulin-like Growth Factor Binding Proteins (IGFBPs); Neutrophil degranulation			R-HSA-114608; R-HSA-8957275; R-HSA-381426; R-HSA-6798695	66.8	69.7674	173.284	180.575
Q08431	Lactadherin OS=Homo sapiens OX=9606 GN=MFGE8 PE=1 SV=3	>sp|Q08431|MFGM_HUMAN Lactadherin OS=Homo sapiens OX=9606 GN=MFGE8 PE=1 SV=3	0	69	1	24	24	134	43.1									84.7	87.093	158.657	154.138
P05155	Plasma protease C1 inhibitor OS=Homo sapiens OX=9606 GN=SERPING1 PE=1 SV=2	>sp|P05155|IC1_HUMAN Plasma protease C1 inhibitor OS=Homo sapiens OX=9606 GN=SERPING1 PE=1 SV=2	0	29	1	14	14	65	55.1	coagulation;defense response;metabolic process;regulation of biological process;response to stimulus;transport	extracellular;organelle lumen	enzyme regulator activity;protein binding	Pertussis; Complement and coagulation cascades	Platelet degranulation ; Regulation of Complement cascade; Intrinsic Pathway of Fibrin Clot Formation	Complement and Coagulation Cascades	hsa05133; hsa04610	R-HSA-114608; R-HSA-977606; R-HSA-140837	106	107.674	131.045	130.575
P02671	Fibrinogen alpha chain OS=Homo sapiens OX=9606 GN=FGA PE=1 SV=2	>sp|P02671|FIBA_HUMAN Fibrinogen alpha chain OS=Homo sapiens OX=9606 GN=FGA PE=1 SV=2	0	16	1	13	13	17	94.9	cell organization and biogenesis;coagulation;defense response;metabolic process;regulation of biological process;response to stimulus;transport	cell surface;extracellular;membrane;organelle lumen	metal ion binding;protein binding;structural molecule activity	Complement and coagulation cascades; Platelet activation	Post-translational protein phosphorylation; Integrin cell surface interactions; Regulation of Insulin-like Growth Factor (IGF) transport and uptake by Insulin-like Growth Factor Binding Proteins (IGFBPs); Signaling by BRAF and RAF fusions; Amyloid fiber formation; MAP2K and MAPK activation; GRB2:SOS provides linkage to MAPK signaling for Integrins ; Signaling by RAS mutants; Signaling by high-kin…	Blood Clotting Cascade; VEGFA-VEGFR2 Signaling Pathway	hsa04610; hsa04611	R-HSA-8957275; R-HSA-216083; R-HSA-381426; R-HSA-6802952; R-HSA-977225; R-HSA-5674135; R-HSA-354194; R-HSA-6802949; R-HSA-6802948; R-HSA-6802946; R-HSA-372708; R-HSA-114608; R-HSA-6802955; R-HSA-140875; R-HSA-5686938; R-HSA-8854691	100.6	102.442	136.119	137.931
P19634	Sodium/hydrogen exchanger 1 OS=Homo sapiens OX=9606 GN=SLC9A1 PE=1 SV=2	>sp|P19634|SL9A1_HUMAN Sodium/hydrogen exchanger 1 OS=Homo sapiens OX=9606 GN=SLC9A1 PE=1 SV=2	0	3	1	3	3	3	90.7	cell death;cell differentiation;cell organization and biogenesis;cellular component movement;cellular homeostasis;metabolic process;regulation of biological process;response to stimulus;transport	cell surface;cytoplasm;endoplasmic reticulum;membrane;mitochondrion	protein binding;structural molecule activity;transporter activity	Bile secretion; Thyroid hormone signaling pathway; Adrenergic signaling in cardiomyocytes; Pancreatic secretion; Proteoglycans in cancer; Regulation of actin cytoskeleton; Gastric acid secretion; Salivary secretion; Cardiac muscle contraction; cAMP signaling pathway	Hyaluronan uptake and degradation; Sodium/Proton exchangers	Osteoclast Signaling; G Protein Signaling Pathways; Regulation of Actin Cytoskeleton	hsa04976; hsa04919; hsa04261; hsa04972; hsa05205; hsa04810; hsa04971; hsa04970; hsa04260; hsa04024	R-HSA-2160916; R-HSA-425986	139.4	136.395	93.7313	92.4138
O60462	Neuropilin-2 OS=Homo sapiens OX=9606 GN=NRP2 PE=1 SV=3	>sp|O60462|NRP2_HUMAN Neuropilin-2 OS=Homo sapiens OX=9606 GN=NRP2 PE=1 SV=3	0	14	1	11	11	17	104.8	cell growth;cellular component movement;regulation of biological process;response to stimulus	extracellular;membrane	catalytic activity;metal ion binding;protein binding;receptor activity;signal transducer activity			VEGFA-VEGFR2 Signaling Pathway			84	83.6047	161.642	156.092
O14964	Hepatocyte growth factor-regulated tyrosine kinase substrate OS=Homo sapiens OX=9606 GN=HGS PE=1 SV=1	>sp|O14964|HGS_HUMAN Hepatocyte growth factor-regulated tyrosine kinase substrate OS=Homo sapiens OX=9606 GN=HGS PE=1 SV=1	0	12	1	10	10	12	86.1	cell communication;cell organization and biogenesis;metabolic process;regulation of biological process;response to stimulus;transport	cytoplasm;cytosol;endosome;membrane;vacuole	catalytic activity;metal ion binding;protein binding	Endocytosis; Phagosome	Cargo recognition for clathrin-mediated endocytosis; Negative regulation of MET activity; Ub-specific processing proteases; EGFR downregulation; InlB-mediated entry of Listeria monocytogenes into host cell; Lysosome Vesicle Biogenesis; Endosomal Sorting Complex Required For Transport (ESCRT)	TGF-beta Signaling Pathway; VEGFA-VEGFR2 Signaling Pathway; EGF/EGFR Signaling Pathway	hsa04144; hsa04145	R-HSA-8856825; R-HSA-6807004; R-HSA-5689880; R-HSA-182971; R-HSA-8875360; R-HSA-432720; R-HSA-917729	144	142.558	88.9552	84.8276
P19623	Spermidine synthase OS=Homo sapiens OX=9606 GN=SRM PE=1 SV=1	>sp|P19623|SPEE_HUMAN Spermidine synthase OS=Homo sapiens OX=9606 GN=SRM PE=1 SV=1	0.001	7	1	2	2	2	33.8	metabolic process	cytosol	catalytic activity;protein binding	Glutathione metabolism; beta-Alanine metabolism; Metabolic pathways; Cysteine and methionine metabolism; Arginine and proline metabolism	Metabolism of polyamines	Amino Acid metabolism; Nucleotide Metabolism; Urea cycle and metabolism of amino groups	hsa00480; hsa00410; hsa01100; hsa00270; hsa00330	R-HSA-351202	132.6	134.186	100	97.8161
Q6UXH9	Inactive serine protease PAMR1 OS=Homo sapiens OX=9606 GN=PAMR1 PE=1 SV=1	>sp|Q6UXH9|PAMR1_HUMAN Inactive serine protease PAMR1 OS=Homo sapiens OX=9606 GN=PAMR1 PE=1 SV=1	0	40	1	23	23	62	80.1	metabolic process	extracellular	catalytic activity;metal ion binding;protein binding						105.2	105.465	131.343	133.448
P01834	Immunoglobulin kappa constant OS=Homo sapiens OX=9606 GN=IGKC PE=1 SV=2	>sp|P01834|IGKC_HUMAN Immunoglobulin kappa constant OS=Homo sapiens OX=9606 GN=IGKC PE=1 SV=2	0	79	1	5	5	13	11.8	cell organization and biogenesis;cellular component movement;defense response;metabolic process;regulation of biological process;response to stimulus;transport	extracellular;membrane	catalytic activity;protein binding		FCERI mediated Ca+2 mobilization; Scavenging of heme from plasma; Classical antibody-mediated complement activation; FCERI mediated MAPK activation; FCERI mediated NF-kB activation; CD22 mediated BCR regulation; Regulation of Complement cascade; Immunoregulatory interactions between a Lymphoid and a non-Lymphoid cell; Cell surface interactions at the vascular wall; FCGR activation; Regulation of …			R-HSA-2871809; R-HSA-2168880; R-HSA-173623; R-HSA-2871796; R-HSA-2871837; R-HSA-5690714; R-HSA-977606; R-HSA-198933; R-HSA-202733; R-HSA-2029481; R-HSA-2029482; R-HSA-983695; R-HSA-2730905; R-HSA-2029485	104.1	102.442	136.119	134.138
Q7Z5L7	Podocan OS=Homo sapiens OX=9606 GN=PODN PE=1 SV=2	>sp|Q7Z5L7|PODN_HUMAN Podocan OS=Homo sapiens OX=9606 GN=PODN PE=1 SV=2	0	39	1	19	19	38	68.9	regulation of biological process;response to stimulus	cytoplasm;extracellular	enzyme regulator activity;protein binding						147.1	142.791	83.1343	85.5172
P55083	Microfibril-associated glycoprotein 4 OS=Homo sapiens OX=9606 GN=MFAP4 PE=1 SV=2	>sp|P55083|MFAP4_HUMAN Microfibril-associated glycoprotein 4 OS=Homo sapiens OX=9606 GN=MFAP4 PE=1 SV=2	0	20	1	3	3	7	28.6	cell organization and biogenesis;regulation of biological process;response to stimulus	extracellular	protein binding		Molecules associated with elastic fibres			R-HSA-2129379	165.5	171.86	60	53.4483
Q14644	Ras GTPase-activating protein 3 OS=Homo sapiens OX=9606 GN=RASA3 PE=1 SV=3	>sp|Q14644|RASA3_HUMAN Ras GTPase-activating protein 3 OS=Homo sapiens OX=9606 GN=RASA3 PE=1 SV=3	0.002	2	1	2	2	2	95.6	cellular homeostasis;metabolic process;regulation of biological process;response to stimulus;transport	cytoplasm;cytosol;membrane	enzyme regulator activity;metal ion binding;protein binding;transporter activity	Ras signaling pathway	Regulation of RAS by GAPs; Signaling by RAS mutants; Interleukin-20 family signaling	MAPK Cascade	hsa04014	R-HSA-5658442; R-HSA-6802949; R-HSA-8854691	132.3	129.884	101.493	101.149
P15169	Carboxypeptidase N catalytic chain OS=Homo sapiens OX=9606 GN=CPN1 PE=1 SV=1	>sp|P15169|CBPN_HUMAN Carboxypeptidase N catalytic chain OS=Homo sapiens OX=9606 GN=CPN1 PE=1 SV=1	0	10	1	3	3	6	52.3	metabolic process;regulation of biological process;response to stimulus	extracellular;Golgi	catalytic activity;metal ion binding		Insulin processing; Regulation of Complement cascade	Steroid Biosynthesis		R-HSA-264876; R-HSA-977606	102.3	100.581	138.507	136.092
P05783	Keratin, type I cytoskeletal 18 OS=Homo sapiens OX=9606 GN=KRT18 PE=1 SV=2	>sp|P05783|K1C18_HUMAN Keratin, type I cytoskeletal 18 OS=Homo sapiens OX=9606 GN=KRT18 PE=1 SV=2	0	9	1	4	3	10	48	cell death;cell organization and biogenesis;regulation of biological process;response to stimulus;transport	cytoplasm;cytosol;nucleus	protein binding;RNA binding;structural molecule activity	Pathogenic Escherichia coli infection	Formation of the cornified envelope	Pathogenic Escherichia coli infection	hsa05130	R-HSA-6809371	48.5	58.2558	199.552	192.874
Q9Y2J2	Band 4.1-like protein 3 OS=Homo sapiens OX=9606 GN=EPB41L3 PE=1 SV=2	>sp|Q9Y2J2|E41L3_HUMAN Band 4.1-like protein 3 OS=Homo sapiens OX=9606 GN=EPB41L3 PE=1 SV=2	0	15	1	14	10	22	120.6	cell death;cell organization and biogenesis;regulation of biological process	cytoplasm;cytoskeleton;cytosol;membrane	protein binding;structural molecule activity	Tight junction	Neurexins and neuroligins		hsa04530	R-HSA-6794361	165.6	163.721	65.5224	57.1264
P15502	Elastin OS=Homo sapiens OX=9606 GN=ELN PE=1 SV=4	>sp|P15502|ELN_HUMAN Elastin OS=Homo sapiens OX=9606 GN=ELN PE=1 SV=4	0	13	1	5	5	6	68.4									157.2	165.116	65.9701	65.0575
Q01082	Spectrin beta chain, non-erythrocytic 1 OS=Homo sapiens OX=9606 GN=SPTBN1 PE=1 SV=2	>sp|Q01082|SPTB2_HUMAN Spectrin beta chain, non-erythrocytic 1 OS=Homo sapiens OX=9606 GN=SPTBN1 PE=1 SV=2	0	21	1	42	40	47	274.4	cell organization and biogenesis;cellular component movement;metabolic process;regulation of biological process;response to stimulus;transport	cytoplasm;cytoskeleton;cytosol;membrane;nucleus	protein binding;RNA binding;structural molecule activity		Nephrin family interactions; Interaction between L1 and Ankyrins; COPI-mediated anterograde transport; RAF/MAP kinase cascade; NCAM signaling for neurite out-growth; Interleukin-20 family signaling	TGF-beta Signaling Pathway; Sudden Infant Death Syndrome (SIDS) Susceptibility Pathways		R-HSA-373753; R-HSA-445095; R-HSA-6807878; R-HSA-5673001; R-HSA-375165; R-HSA-8854691	99.9	102.209	138.955	136.897
O75340	Programmed cell death protein 6 OS=Homo sapiens OX=9606 GN=PDCD6 PE=1 SV=1	>sp|O75340|PDCD6_HUMAN Programmed cell death protein 6 OS=Homo sapiens OX=9606 GN=PDCD6 PE=1 SV=1	0	27	1	5	5	8	21.9	cell death;cell organization and biogenesis;metabolic process;regulation of biological process;response to stimulus;transport	cytoplasm;endoplasmic reticulum;endosome;membrane;nucleus	catalytic activity;metal ion binding;protein binding						144.1	139.651	88.6567	87.7011
Q13214	Semaphorin-3B OS=Homo sapiens OX=9606 GN=SEMA3B PE=2 SV=1	>sp|Q13214|SEM3B_HUMAN Semaphorin-3B OS=Homo sapiens OX=9606 GN=SEMA3B PE=2 SV=1	0	3	1	2	2	3	83.1	cell communication;cellular component movement;response to stimulus	endoplasmic reticulum;extracellular;membrane	protein binding	Axon guidance			hsa04360		89.6	90	154.328	149.08
P00739	Haptoglobin-related protein OS=Homo sapiens OX=9606 GN=HPR PE=2 SV=2	>sp|P00739|HPTR_HUMAN Haptoglobin-related protein OS=Homo sapiens OX=9606 GN=HPR PE=2 SV=2	0	51	1	19	5	579	39	metabolic process;transport	extracellular	catalytic activity;protein binding	African trypanosomiasis	Scavenging of heme from plasma		hsa05143	R-HSA-2168880	94.2	96.1628	147.015	143.218
P43235	Cathepsin K OS=Homo sapiens OX=9606 GN=CTSK PE=1 SV=1	>sp|P43235|CATK_HUMAN Cathepsin K OS=Homo sapiens OX=9606 GN=CTSK PE=1 SV=1	0	41	1	9	9	18	36.9	cell organization and biogenesis;metabolic process;regulation of biological process;response to stimulus	cytoplasm;extracellular;organelle lumen;vacuole	catalytic activity;protein binding	Lysosome; Osteoclast differentiation; Apoptosis; Toll-like receptor signaling pathway; Rheumatoid arthritis	Collagen degradation; RUNX1 regulates transcription of genes involved in differentiation of keratinocytes; Activation of Matrix Metalloproteinases; MHC class II antigen presentation; Trafficking and processing of endosomal TLR	Osteoclast Signaling; RANKL/RANK (Receptor activator of NFKB (ligand)) Signaling Pathway	hsa04142; hsa04380; hsa04210; hsa04620; hsa05323	R-HSA-1442490; R-HSA-8939242; R-HSA-1592389; R-HSA-2132295; R-HSA-1679131	153.3	147.093	78.6567	77.5862
P00352	Retinal dehydrogenase 1 OS=Homo sapiens OX=9606 GN=ALDH1A1 PE=1 SV=2	>sp|P00352|AL1A1_HUMAN Retinal dehydrogenase 1 OS=Homo sapiens OX=9606 GN=ALDH1A1 PE=1 SV=2	0	14	1	5	4	6	54.8	metabolic process;regulation of biological process	cytoplasm;cytosol	catalytic activity;enzyme regulator activity;nucleotide binding	Retinol metabolism; Metabolic pathways	Ethanol oxidation; Fructose catabolism; RA biosynthesis pathway	Folate-Alcohol and Cancer Pathway; Fatty Acid Omega Oxidation; Dopaminergic Neurogenesis; Amino Acid metabolism; Tryptophan metabolism; Vitamin A and Carotenoid Metabolism	hsa00830; hsa01100	R-HSA-71384; R-HSA-70350; R-HSA-5365859	45.7	43.1395	214.03	199.655
P55268	Laminin subunit beta-2 OS=Homo sapiens OX=9606 GN=LAMB2 PE=1 SV=2	>sp|P55268|LAMB2_HUMAN Laminin subunit beta-2 OS=Homo sapiens OX=9606 GN=LAMB2 PE=1 SV=2	0	15	1	23	22	30	195.9	cell growth;cell organization and biogenesis;cellular component movement;metabolic process;regulation of biological process;transport	cytoplasm;extracellular;Golgi;organelle lumen	catalytic activity;motor activity;nucleotide binding;protein binding;structural molecule activity;transporter activity	Amoebiasis; Pathways in cancer; Toxoplasmosis; Focal adhesion; Small cell lung cancer; ECM-receptor interaction; PI3K-Akt signaling pathway	ECM proteoglycans; Post-translational protein phosphorylation; Regulation of Insulin-like Growth Factor (IGF) transport and uptake by Insulin-like Growth Factor Binding Proteins (IGFBPs); Laminin interactions; MET activates PTK2 signaling; Non-integrin membrane-ECM interactions	Alpha 6 Beta 4 signaling pathway; Primary Focal Segmental Glomerulosclerosis FSGS; miRNA targets in ECM and membrane receptors; Focal Adhesion; Focal Adhesion-PI3K-Akt-mTOR-signaling pathway; Inflammatory Response Pathway	hsa05146; hsa05200; hsa05145; hsa04510; hsa05222; hsa04512; hsa04151	R-HSA-3000178; R-HSA-8957275; R-HSA-381426; R-HSA-3000157; R-HSA-8874081; R-HSA-3000171	101.7	103.605	137.164	134.828
O00487	26S proteasome non-ATPase regulatory subunit 14 OS=Homo sapiens OX=9606 GN=PSMD14 PE=1 SV=1	>sp|O00487|PSDE_HUMAN 26S proteasome non-ATPase regulatory subunit 14 OS=Homo sapiens OX=9606 GN=PSMD14 PE=1 SV=1	0	9	1	3	3	3	34.6	metabolic process;regulation of biological process;response to stimulus;transport	cytoplasm;cytosol;extracellular;nucleus;organelle lumen;proteasome	catalytic activity;enzyme regulator activity;metal ion binding;nucleotide binding;protein binding	Epstein-Barr virus infection; Proteasome	Regulation of RAS by GAPs; CDT1 association with the CDC6:ORC:origin complex; Downstream TCR signaling; UCH proteinases; NIK-->noncanonical NF-kB signaling; Hh mutants that don't undergo autocatalytic processing are degraded by ERAD; SCF-beta-TrCP mediated degradation of Emi1; Neutrophil degranulation; Cross-presentation of soluble exogenous antigens (endosomes); Separation of Sister Chromatids; …	Parkin-Ubiquitin Proteasomal System pathway	hsa05169; hsa03050	R-HSA-5658442; R-HSA-68827; R-HSA-202424; R-HSA-5689603; R-HSA-5676590; R-HSA-5362768; R-HSA-174113; R-HSA-6798695; R-HSA-1236978; R-HSA-2467813; R-HSA-180534; R-HSA-5358346; R-HSA-8939902; R-HSA-5689880; R-HSA-69601; R-HSA-1236974; R-HSA-174178; R-HSA-382556; R-HSA-211733; R-HSA-69017; R-HSA-2871837; R-HSA-8951664; R-HSA-349425; R-HSA-69481; R-HSA-8941858; R-HSA-174184; R-HSA-9010553; R-HSA-6930…	104.2	105.698	134.328	132.184
Q9Y240	C-type lectin domain family 11 member A OS=Homo sapiens OX=9606 GN=CLEC11A PE=1 SV=1	>sp|Q9Y240|CLC11_HUMAN C-type lectin domain family 11 member A OS=Homo sapiens OX=9606 GN=CLEC11A PE=1 SV=1	0	41	1	12	12	42	35.7	regulation of biological process	cytoplasm;extracellular	protein binding						155.9	153.14	76.8657	69.8851
O75173	A disintegrin and metalloproteinase with thrombospondin motifs 4 OS=Homo sapiens OX=9606 GN=ADAMTS4 PE=1 SV=3	>sp|O75173|ATS4_HUMAN A disintegrin and metalloproteinase with thrombospondin motifs 4 OS=Homo sapiens OX=9606 GN=ADAMTS4 PE=1 SV=3	0	8	1	5	5	5	90.1	cell organization and biogenesis;metabolic process	extracellular	catalytic activity;metal ion binding;protein binding		Degradation of the extracellular matrix; O-glycosylation of TSR domain-containing proteins; Defective B3GALTL causes Peters-plus syndrome (PpS)	Endochondral Ossification		R-HSA-1474228; R-HSA-5173214; R-HSA-5083635	124.6	126.047	108.806	108.161
P21399	Cytoplasmic aconitate hydratase OS=Homo sapiens OX=9606 GN=ACO1 PE=1 SV=3	>sp|P21399|ACOC_HUMAN Cytoplasmic aconitate hydratase OS=Homo sapiens OX=9606 GN=ACO1 PE=1 SV=3	0	4	1	4	4	5	98.3	cellular homeostasis;metabolic process;regulation of biological process;response to stimulus;transport	cytoplasm;cytosol;endoplasmic reticulum;Golgi;mitochondrion	catalytic activity;metal ion binding;protein binding;RNA binding	Citrate cycle (TCA cycle); Carbon metabolism; Biosynthesis of amino acids; 2-Oxocarboxylic acid metabolism; Metabolic pathways; Glyoxylate and dicarboxylate metabolism	Iron uptake and transport	Iron metabolism in placenta; TCA Cycle and Deficiency of Pyruvate Dehydrogenase complex (PDHc)	hsa00020; hsa01200; hsa01230; hsa01210; hsa01100; hsa00630	R-HSA-917937	111	110.465	125.224	126.552
P05455	Lupus La protein OS=Homo sapiens OX=9606 GN=SSB PE=1 SV=2	>sp|P05455|LA_HUMAN Lupus La protein OS=Homo sapiens OX=9606 GN=SSB PE=1 SV=2	0.005	5	1	2	2	2	46.8	metabolic process;transport	cytoplasm;nucleus	protein binding;RNA binding	Systemic lupus erythematosus	RNA Polymerase III Abortive And Retractive Initiation; RNA Polymerase III Transcription Termination		hsa05322	R-HSA-749476; R-HSA-73980	167.5	170.93	61.194	51.0345
P29317	Ephrin type-A receptor 2 OS=Homo sapiens OX=9606 GN=EPHA2 PE=1 SV=2	>sp|P29317|EPHA2_HUMAN Ephrin type-A receptor 2 OS=Homo sapiens OX=9606 GN=EPHA2 PE=1 SV=2	0	6	1	6	6	6	108.2	cell death;cell differentiation;cell organization and biogenesis;cell proliferation;cellular component movement;defense response;development;metabolic process;regulation of biological process;response to stimulus	cell surface;membrane	catalytic activity;nucleotide binding;protein binding;receptor activity;signal transducer activity	Rap1 signaling pathway; Ras signaling pathway; Axon guidance; PI3K-Akt signaling pathway	EPH-ephrin mediated repulsion of cells; EPHA-mediated growth cone collapse	NRF2 pathway; Focal Adhesion-PI3K-Akt-mTOR-signaling pathway	hsa04015; hsa04014; hsa04360; hsa04151	R-HSA-3928665; R-HSA-3928663	69.8	76.6279	168.06	174.368
Q07507	Dermatopontin OS=Homo sapiens OX=9606 GN=DPT PE=1 SV=2	>sp|Q07507|DERM_HUMAN Dermatopontin OS=Homo sapiens OX=9606 GN=DPT PE=1 SV=2	0	13	1	3	3	3	24	cell organization and biogenesis;regulation of biological process	extracellular							145.8	152.442	79.8507	80
Q9H013	Disintegrin and metalloproteinase domain-containing protein 19 OS=Homo sapiens OX=9606 GN=ADAM19 PE=1 SV=3	>sp|Q9H013|ADA19_HUMAN Disintegrin and metalloproteinase domain-containing protein 19 OS=Homo sapiens OX=9606 GN=ADAM19 PE=1 SV=3	0	4	1	4	4	4	104.9	cell organization and biogenesis;metabolic process	Golgi;membrane	catalytic activity;metal ion binding;protein binding		Invadopodia formation	Mesodermal Commitment Pathway		R-HSA-8941237	97.1	98.0233	144.328	140.115
Q9H4F8	SPARC-related modular calcium-binding protein 1 OS=Homo sapiens OX=9606 GN=SMOC1 PE=1 SV=1	>sp|Q9H4F8|SMOC1_HUMAN SPARC-related modular calcium-binding protein 1 OS=Homo sapiens OX=9606 GN=SMOC1 PE=1 SV=1	0	8	1	3	3	3	48.1	cell differentiation;development;regulation of biological process;response to stimulus	extracellular	metal ion binding;protein binding						160.9	160.465	70.7463	61.6092
P98095	Fibulin-2 OS=Homo sapiens OX=9606 GN=FBLN2 PE=1 SV=2	>sp|P98095|FBLN2_HUMAN Fibulin-2 OS=Homo sapiens OX=9606 GN=FBLN2 PE=1 SV=2	0	44	1	34	34	139	126.5	cell organization and biogenesis;regulation of biological process	extracellular	metal ion binding;structural molecule activity		Molecules associated with elastic fibres			R-HSA-2129379	151.6	158.953	74.3284	71.1494
Q9HB40	Retinoid-inducible serine carboxypeptidase OS=Homo sapiens OX=9606 GN=SCPEP1 PE=1 SV=1	>sp|Q9HB40|RISC_HUMAN Retinoid-inducible serine carboxypeptidase OS=Homo sapiens OX=9606 GN=SCPEP1 PE=1 SV=1	0.001	5	1	2	2	2	50.8	metabolic process	cytosol;extracellular	catalytic activity						142	137.674	91.791	89.6552
P25705	ATP synthase subunit alpha, mitochondrial OS=Homo sapiens OX=9606 GN=ATP5F1A PE=1 SV=1	>sp|P25705|ATPA_HUMAN ATP synthase subunit alpha, mitochondrial OS=Homo sapiens OX=9606 GN=ATP5F1A PE=1 SV=1	0	29	1	15	15	26	59.7	cell organization and biogenesis;metabolic process;regulation of biological process;transport	membrane;mitochondrion;organelle lumen	catalytic activity;nucleotide binding;protein binding;RNA binding;transporter activity	Huntington's disease; Parkinson's disease; Alzheimer's disease; Oxidative phosphorylation; Metabolic pathways	Cristae formation; Mitochondrial protein import; Formation of ATP by chemiosmotic coupling; Metabolism of proteins	Electron Transport Chain; Oxidative phosphorylation	hsa05016; hsa05012; hsa05010; hsa00190; hsa01100	R-HSA-8949613; R-HSA-1268020; R-HSA-163210; R-HSA-392499	140.3	141.512	86.8657	91.8391
P23229	Integrin alpha-6 OS=Homo sapiens OX=9606 GN=ITGA6 PE=1 SV=5	>sp|P23229|ITA6_HUMAN Integrin alpha-6 OS=Homo sapiens OX=9606 GN=ITGA6 PE=1 SV=5	0.003	2	1	2	2	2	126.5	cell communication;cell differentiation;cell organization and biogenesis;cellular component movement;regulation of biological process;response to stimulus	cell surface;membrane	metal ion binding;protein binding	Arrhythmogenic right ventricular cardiomyopathy (ARVC); Dilated cardiomyopathy; Hematopoietic cell lineage; Cell adhesion molecules (CAMs); Pathways in cancer; Toxoplasmosis; Focal adhesion; Regulation of actin cytoskeleton; Small cell lung cancer; ECM-receptor interaction; PI3K-Akt signaling pathway; Hypertrophic cardiomyopathy (HCM)	Integrin cell surface interactions; Laminin interactions; Basigin interactions; Assembly of collagen fibrils and other multimeric structures; Type I hemidesmosome assembly; Syndecan interactions	Integrin-mediated Cell Adhesion; Arrhythmogenic Right Ventricular Cardiomyopathy; Alpha 6 Beta 4 signaling pathway; Focal Adhesion; Regulation of Apoptosis by Parathyroid Hormone-related Protein; Focal Adhesion-PI3K-Akt-mTOR-signaling pathway	hsa05412; hsa05414; hsa04640; hsa04514; hsa05200; hsa05145; hsa04510; hsa04810; hsa05222; hsa04512; hsa04151; hsa05410	R-HSA-216083; R-HSA-3000157; R-HSA-210991; R-HSA-2022090; R-HSA-446107; R-HSA-3000170	69.1	74.8837	168.358	176.667
P35998	26S proteasome regulatory subunit 7 OS=Homo sapiens OX=9606 GN=PSMC2 PE=1 SV=3	>sp|P35998|PRS7_HUMAN 26S proteasome regulatory subunit 7 OS=Homo sapiens OX=9606 GN=PSMC2 PE=1 SV=3	0	15	1	7	7	7	48.6	cell differentiation;metabolic process;regulation of biological process;response to stimulus;transport	cytoplasm;cytosol;extracellular;membrane;nucleus;organelle lumen;proteasome	catalytic activity;nucleotide binding;protein binding	Epstein-Barr virus infection; Proteasome	Regulation of RAS by GAPs; CDT1 association with the CDC6:ORC:origin complex; Downstream TCR signaling; UCH proteinases; NIK-->noncanonical NF-kB signaling; Hh mutants that don't undergo autocatalytic processing are degraded by ERAD; SCF-beta-TrCP mediated degradation of Emi1; Neutrophil degranulation; Cross-presentation of soluble exogenous antigens (endosomes); Separation of Sister Chromatids; …	Proteasome Degradation; Parkin-Ubiquitin Proteasomal System pathway	hsa05169; hsa03050	R-HSA-5658442; R-HSA-68827; R-HSA-202424; R-HSA-5689603; R-HSA-5676590; R-HSA-5362768; R-HSA-174113; R-HSA-6798695; R-HSA-1236978; R-HSA-2467813; R-HSA-180534; R-HSA-5358346; R-HSA-8939902; R-HSA-5689880; R-HSA-69601; R-HSA-1236974; R-HSA-174178; R-HSA-382556; R-HSA-211733; R-HSA-69017; R-HSA-2871837; R-HSA-8951664; R-HSA-349425; R-HSA-69481; R-HSA-8941858; R-HSA-174184; R-HSA-9010553; R-HSA-6930…	108.6	108.14	127.761	129.77
Q6UWY5	Olfactomedin-like protein 1 OS=Homo sapiens OX=9606 GN=OLFML1 PE=1 SV=2	>sp|Q6UWY5|OLFL1_HUMAN Olfactomedin-like protein 1 OS=Homo sapiens OX=9606 GN=OLFML1 PE=1 SV=2	0	23	1	8	8	8	45.9		extracellular							161.3	157.093	71.9403	63.6782
Q9UBX5	Fibulin-5 OS=Homo sapiens OX=9606 GN=FBLN5 PE=1 SV=1	>sp|Q9UBX5|FBLN5_HUMAN Fibulin-5 OS=Homo sapiens OX=9606 GN=FBLN5 PE=1 SV=1	0	46	1	17	17	200	50.1	cell organization and biogenesis;regulation of biological process;transport	extracellular	metal ion binding;protein binding		Molecules associated with elastic fibres			R-HSA-2129379	146.7	145.814	79.403	85.8621
P36222	Chitinase-3-like protein 1 OS=Homo sapiens OX=9606 GN=CHI3L1 PE=1 SV=2	>sp|P36222|CH3L1_HUMAN Chitinase-3-like protein 1 OS=Homo sapiens OX=9606 GN=CHI3L1 PE=1 SV=2	0	16	1	5	5	6	42.6	cell death;defense response;metabolic process;regulation of biological process;response to stimulus;transport	cytoplasm;endoplasmic reticulum;extracellular;organelle lumen	catalytic activity;structural molecule activity		Neutrophil degranulation			R-HSA-6798695	56.2	51.7442	186.716	200.345
P13797	Plastin-3 OS=Homo sapiens OX=9606 GN=PLS3 PE=1 SV=4	>sp|P13797|PLST_HUMAN Plastin-3 OS=Homo sapiens OX=9606 GN=PLS3 PE=1 SV=4	0	40	1	22	19	38	70.8	cell organization and biogenesis	cytoplasm;cytosol;membrane	metal ion binding;protein binding						114.7	114.07	121.343	121.724
Q14247	Src substrate cortactin OS=Homo sapiens OX=9606 GN=CTTN PE=1 SV=2	>sp|Q14247|SRC8_HUMAN Src substrate cortactin OS=Homo sapiens OX=9606 GN=CTTN PE=1 SV=2	0.001	5	1	2	2	2	61.5	cell organization and biogenesis;cellular component movement;regulation of biological process;transport	cytoplasm;cytoskeleton;cytosol;Golgi;membrane	protein binding	Tight junction; Pathogenic Escherichia coli infection; Proteoglycans in cancer; Bacterial invasion of epithelial cells; Shigellosis	RHO GTPases activate PAKs; Clathrin-mediated endocytosis	Pathogenic Escherichia coli infection; Hepatitis C and Hepatocellular Carcinoma	hsa04530; hsa05130; hsa05205; hsa05100; hsa05131	R-HSA-5627123; R-HSA-8856828	108.3	110	127.463	128.391
P13010	X-ray repair cross-complementing protein 5 OS=Homo sapiens OX=9606 GN=XRCC5 PE=1 SV=3	>sp|P13010|XRCC5_HUMAN X-ray repair cross-complementing protein 5 OS=Homo sapiens OX=9606 GN=XRCC5 PE=1 SV=3	0.001	3	1	2	2	2	82.7	cell differentiation;cell organization and biogenesis;cell proliferation;defense response;metabolic process;regulation of biological process;response to stimulus;transport	chromosome;cytoplasm;cytosol;extracellular;membrane;nucleus;organelle lumen	catalytic activity;DNA binding;enzyme regulator activity;nucleotide binding;protein binding;RNA binding	Non-homologous end-joining	2-LTR circle formation; Neutrophil degranulation; IRF3-mediated induction of type I IFN; Nonhomologous End-Joining (NHEJ)	Non-homologous end joining	hsa03450	R-HSA-164843; R-HSA-6798695; R-HSA-3270619; R-HSA-5693571	104.4	101.86	133.881	135.977
Q12906	Interleukin enhancer-binding factor 3 OS=Homo sapiens OX=9606 GN=ILF3 PE=1 SV=3	>sp|Q12906|ILF3_HUMAN Interleukin enhancer-binding factor 3 OS=Homo sapiens OX=9606 GN=ILF3 PE=1 SV=3	0	2	1	2	2	2	95.3	defense response;metabolic process;regulation of biological process;response to stimulus	cytoplasm;extracellular;membrane;mitochondrion;nucleus	DNA binding;protein binding;RNA binding						99.5	94.7674	142.537	142.069
Q6UXH8	Collagen and calcium-binding EGF domain-containing protein 1 OS=Homo sapiens OX=9606 GN=CCBE1 PE=1 SV=1	>sp|Q6UXH8|CCBE1_HUMAN Collagen and calcium-binding EGF domain-containing protein 1 OS=Homo sapiens OX=9606 GN=CCBE1 PE=1 SV=1	0	22	1	9	9	24	44.1	development;regulation of biological process	extracellular	metal ion binding;protein binding						158	168.372	61.9403	63.908
O95407	Tumor necrosis factor receptor superfamily member 6B OS=Homo sapiens OX=9606 GN=TNFRSF6B PE=1 SV=1	>sp|O95407|TNF6B_HUMAN Tumor necrosis factor receptor superfamily member 6B OS=Homo sapiens OX=9606 GN=TNFRSF6B PE=1 SV=1	0	10	1	2	2	3	32.7	cell death;defense response;development;regulation of biological process;response to stimulus	extracellular	protein binding;receptor activity;signal transducer activity	Cytokine-cytokine receptor interaction	TNFs bind their physiological receptors		hsa04060	R-HSA-5669034	86	87.2093	151.194	158.276
P54819	Adenylate kinase 2, mitochondrial OS=Homo sapiens OX=9606 GN=AK2 PE=1 SV=2	>sp|P54819|KAD2_HUMAN Adenylate kinase 2, mitochondrial OS=Homo sapiens OX=9606 GN=AK2 PE=1 SV=2	0	18	1	3	3	3	26.5	metabolic process	membrane;mitochondrion	catalytic activity;nucleotide binding	Purine metabolism; Thiamine metabolism; Metabolic pathways	Interconversion of nucleotide di- and triphosphates		hsa00230; hsa00730; hsa01100	R-HSA-499943	139.3	134.767	94.1791	93.908
Q01469	Fatty acid-binding protein 5 OS=Homo sapiens OX=9606 GN=FABP5 PE=1 SV=3	>sp|Q01469|FABP5_HUMAN Fatty acid-binding protein 5 OS=Homo sapiens OX=9606 GN=FABP5 PE=1 SV=3	0	55	1	6	6	8	15.2	metabolic process;transport	cytoplasm;cytosol;extracellular;membrane;organelle lumen	protein binding;transporter activity	PPAR signaling pathway	Triglyceride catabolism; Signaling by Retinoic Acid; Neutrophil degranulation	PPAR signaling pathway	hsa03320	R-HSA-163560; R-HSA-5362517; R-HSA-6798695	131	128.605	103.731	102.184
Q9Y6C2	EMILIN-1 OS=Homo sapiens OX=9606 GN=EMILIN1 PE=1 SV=3	>sp|Q9Y6C2|EMIL1_HUMAN EMILIN-1 OS=Homo sapiens OX=9606 GN=EMILIN1 PE=1 SV=3	0	51	1	37	37	140	106.6	cell organization and biogenesis;cellular component movement	extracellular	protein binding;structural molecule activity						95.1	95.814	141.642	146.782
Q92783	Signal transducing adapter molecule 1 OS=Homo sapiens OX=9606 GN=STAM PE=1 SV=3	>sp|Q92783|STAM1_HUMAN Signal transducing adapter molecule 1 OS=Homo sapiens OX=9606 GN=STAM PE=1 SV=3	0	6	1	3	3	3	59.1	cell communication;cell organization and biogenesis;metabolic process;regulation of biological process;response to stimulus;transport	cytoplasm;cytosol;endosome;membrane	protein binding	Endocytosis; Jak-STAT signaling pathway	Cargo recognition for clathrin-mediated endocytosis; Negative regulation of MET activity; EGFR downregulation; InlB-mediated entry of Listeria monocytogenes into host cell; Metalloprotease DUBs; Endosomal Sorting Complex Required For Transport (ESCRT)	VEGFA-VEGFR2 Signaling Pathway; EGF/EGFR Signaling Pathway	hsa04144; hsa04630	R-HSA-8856825; R-HSA-6807004; R-HSA-182971; R-HSA-8875360; R-HSA-5689901; R-HSA-917729	145	147.093	87.0149	80.6897
Q99584	Protein S100-A13 OS=Homo sapiens OX=9606 GN=S100A13 PE=1 SV=1	>sp|Q99584|S10AD_HUMAN Protein S100-A13 OS=Homo sapiens OX=9606 GN=S100A13 PE=1 SV=1	0	49	1	6	6	12	11.5	regulation of biological process;response to stimulus;transport	cytoplasm;cytosol;extracellular;membrane;nucleus;vacuole	metal ion binding;protein binding						148.6	155.93	78.209	74.5977
P50454	Serpin H1 OS=Homo sapiens OX=9606 GN=SERPINH1 PE=1 SV=2	>sp|P50454|SERPH_HUMAN Serpin H1 OS=Homo sapiens OX=9606 GN=SERPINH1 PE=1 SV=2	0	63	1	23	23	89	46.4	cell organization and biogenesis;metabolic process;regulation of biological process;response to stimulus	cytoplasm;endoplasmic reticulum;membrane;organelle lumen	enzyme regulator activity;protein binding;RNA binding		Collagen biosynthesis and modifying enzymes	Endochondral Ossification		R-HSA-1650814	107.9	109.419	127.761	129.31
P40261	Nicotinamide N-methyltransferase OS=Homo sapiens OX=9606 GN=NNMT PE=1 SV=1	>sp|P40261|NNMT_HUMAN Nicotinamide N-methyltransferase OS=Homo sapiens OX=9606 GN=NNMT PE=1 SV=1	0	21	1	4	4	4	29.6	metabolic process;response to stimulus	cytoplasm;cytosol	catalytic activity	Nicotinate and nicotinamide metabolism; Metabolic pathways	Metabolism of ingested SeMet, Sec, MeSec into H2Se; Methylation; Nicotinamide salvaging	Metapathway biotransformation; Methylation Pathways	hsa00760; hsa01100	R-HSA-2408508; R-HSA-156581; R-HSA-197264	102.8	103.372	137.164	133.678
Q9HCB6	Spondin-1 OS=Homo sapiens OX=9606 GN=SPON1 PE=1 SV=2	>sp|Q9HCB6|SPON1_HUMAN Spondin-1 OS=Homo sapiens OX=9606 GN=SPON1 PE=1 SV=2	0	16	1	9	9	11	90.9	metabolic process	extracellular;organelle lumen	metal ion binding;protein binding		O-glycosylation of TSR domain-containing proteins; Defective B3GALTL causes Peters-plus syndrome (PpS)			R-HSA-5173214; R-HSA-5083635	142.4	149.07	83.4328	84.4828
Q96RD7	Pannexin-1 OS=Homo sapiens OX=9606 GN=PANX1 PE=1 SV=4	>sp|Q96RD7|PANX1_HUMAN Pannexin-1 OS=Homo sapiens OX=9606 GN=PANX1 PE=1 SV=4	0	5	1	2	2	2	48	cell communication;cell organization and biogenesis;regulation of biological process;response to stimulus;transport	endoplasmic reticulum;membrane	protein binding;transporter activity	NOD-like receptor signaling pathway	Electric Transmission Across Gap Junctions; The NLRP3 inflammasome		hsa04621	R-HSA-112303; R-HSA-844456	145.9	148.488	85.8209	79.1954
P26022	Pentraxin-related protein PTX3 OS=Homo sapiens OX=9606 GN=PTX3 PE=1 SV=3	>sp|P26022|PTX3_HUMAN Pentraxin-related protein PTX3 OS=Homo sapiens OX=9606 GN=PTX3 PE=1 SV=3	0	59	1	19	19	206	41.9	defense response;regulation of biological process;response to stimulus;transport	extracellular;organelle lumen	protein binding		Neutrophil degranulation	Lung fibrosis		R-HSA-6798695	84.1	86.0465	161.493	153.678
Q9C0C2	182 kDa tankyrase-1-binding protein OS=Homo sapiens OX=9606 GN=TNKS1BP1 PE=1 SV=4	>sp|Q9C0C2|TB182_HUMAN 182 kDa tankyrase-1-binding protein OS=Homo sapiens OX=9606 GN=TNKS1BP1 PE=1 SV=4	0.001	2	1	3	3	3	181.7	cell organization and biogenesis;metabolic process;regulation of biological process;response to stimulus	chromosome;cytoplasm;cytoskeleton;cytosol;nucleus	protein binding		TP53 regulates transcription of additional cell cycle genes whose exact role in the p53 pathway remain uncertain; Deadenylation of mRNA			R-HSA-6804115; R-HSA-429947	123.6	123.023	111.493	110.23
P12236	ADP/ATP translocase 3 OS=Homo sapiens OX=9606 GN=SLC25A6 PE=1 SV=4	>sp|P12236|ADT3_HUMAN ADP/ATP translocase 3 OS=Homo sapiens OX=9606 GN=SLC25A6 PE=1 SV=4	0	28	1	9	3	17	32.8	cell death;cell organization and biogenesis;regulation of biological process;response to stimulus;transport	membrane;mitochondrion;nucleus	protein binding;transporter activity	cGMP-PKG signaling pathway; Huntington's disease; HTLV-I infection; Parkinson's disease; Influenza A; Calcium signaling pathway	Mitochondrial protein import; Regulation of insulin secretion; Vpr-mediated induction of apoptosis by mitochondrial outer membrane permeabilization; Influenza Virus Induced Apoptosis; Metabolism of proteins	Electron Transport Chain	hsa04022; hsa05016; hsa05166; hsa05012; hsa05164; hsa04020	R-HSA-1268020; R-HSA-422356; R-HSA-180897; R-HSA-168277; R-HSA-392499	132.8	135.814	96.1194	98.9655
Q8N474	Secreted frizzled-related protein 1 OS=Homo sapiens OX=9606 GN=SFRP1 PE=1 SV=1	>sp|Q8N474|SFRP1_HUMAN Secreted frizzled-related protein 1 OS=Homo sapiens OX=9606 GN=SFRP1 PE=1 SV=1	0	32	1	8	8	13	35.4	cell communication;cell differentiation;development;metabolic process;regulation of biological process;response to stimulus	cell surface;cytosol;extracellular;membrane	catalytic activity;protein binding;receptor activity;signal transducer activity	Wnt signaling pathway	Negative regulation of TCF-dependent signaling by WNT ligand antagonists	Endoderm Differentiation; BMP2-WNT4-FOXO1 Pathway in Human Primary Endometrial Stromal Cell Differentiation; BMP Signaling Pathway in Eyelid Development	hsa04310	R-HSA-3772470	92.6	98.1395	144.328	145.172
Q96IU4	Protein ABHD14B OS=Homo sapiens OX=9606 GN=ABHD14B PE=1 SV=1	>sp|Q96IU4|ABHEB_HUMAN Protein ABHD14B OS=Homo sapiens OX=9606 GN=ABHD14B PE=1 SV=1	0	11	1	2	2	2	22.3	metabolic process;regulation of biological process	cytoplasm;cytosol;nucleus	catalytic activity;protein binding		Cytosolic sulfonation of small molecules			R-HSA-156584	129.2	132.442	101.493	102.184
Q9NR45	Sialic acid synthase OS=Homo sapiens OX=9606 GN=NANS PE=1 SV=2	>sp|Q9NR45|SIAS_HUMAN Sialic acid synthase OS=Homo sapiens OX=9606 GN=NANS PE=1 SV=2	0	8	1	2	2	2	40.3	metabolic process	cytoplasm;cytosol	catalytic activity	Amino sugar and nucleotide sugar metabolism; Metabolic pathways	Sialic acid metabolism		hsa00520; hsa01100	R-HSA-4085001	131.9	130.465	102.985	99.8851
Q16394	Exostosin-1 OS=Homo sapiens OX=9606 GN=EXT1 PE=1 SV=2	>sp|Q16394|EXT1_HUMAN Exostosin-1 OS=Homo sapiens OX=9606 GN=EXT1 PE=1 SV=2	0	47	1	27	27	48	86.2	cellular component movement;metabolic process;regulation of biological process;response to stimulus	endoplasmic reticulum;Golgi;membrane	catalytic activity;metal ion binding;protein binding	Glycosaminoglycan biosynthesis - heparan sulfate / heparin; Metabolic pathways	HS-GAG biosynthesis; Defective EXT1 causes exostoses 1, TRPS2 and CHDS	Endoderm Differentiation; Mesodermal Commitment Pathway	hsa00534; hsa01100	R-HSA-2022928; R-HSA-3656253	62.3	64.0698	175.821	189.425
O00469	Procollagen-lysine,2-oxoglutarate 5-dioxygenase 2 OS=Homo sapiens OX=9606 GN=PLOD2 PE=1 SV=2	>sp|O00469|PLOD2_HUMAN Procollagen-lysine,2-oxoglutarate 5-dioxygenase 2 OS=Homo sapiens OX=9606 GN=PLOD2 PE=1 SV=2	0	15	1	13	13	17	84.6	metabolic process;response to stimulus	endoplasmic reticulum;membrane	catalytic activity;metal ion binding	Lysine degradation	Collagen biosynthesis and modifying enzymes		hsa00310	R-HSA-1650814	85.6	83.7209	152.836	160.92
O94985	Calsyntenin-1 OS=Homo sapiens OX=9606 GN=CLSTN1 PE=1 SV=1	>sp|O94985|CSTN1_HUMAN Calsyntenin-1 OS=Homo sapiens OX=9606 GN=CLSTN1 PE=1 SV=1	0	17	1	17	17	29	109.7	regulation of biological process	cell surface;endoplasmic reticulum;extracellular;Golgi;membrane;nucleus	metal ion binding;protein binding						83.4	86.8605	161.343	153.678
Q9BY32	Inosine triphosphate pyrophosphatase OS=Homo sapiens OX=9606 GN=ITPA PE=1 SV=2	>sp|Q9BY32|ITPA_HUMAN Inosine triphosphate pyrophosphatase OS=Homo sapiens OX=9606 GN=ITPA PE=1 SV=2	0	24	1	3	3	3	21.4	cell organization and biogenesis;metabolic process	cytoplasm;cytosol	catalytic activity;metal ion binding;nucleotide binding;protein binding	Purine metabolism; Metabolic pathways; Drug metabolism - other enzymes	Purine catabolism		hsa00230; hsa01100; hsa00983	R-HSA-74259	135.8	134.186	98.9552	94.8276
P43003	Excitatory amino acid transporter 1 OS=Homo sapiens OX=9606 GN=SLC1A3 PE=1 SV=1	>sp|P43003|EAA1_HUMAN Excitatory amino acid transporter 1 OS=Homo sapiens OX=9606 GN=SLC1A3 PE=1 SV=1	0	6	1	2	2	2	59.5	cell communication;cell organization and biogenesis;metabolic process;regulation of biological process;response to stimulus;transport	cell surface;membrane	metal ion binding;transporter activity	Glutamatergic synapse	Defective SLC1A3 causes episodic ataxia 6 (EA6); Glutamate Neurotransmitter Release Cycle; Astrocytic Glutamate-Glutamine Uptake And Metabolism; Transport of inorganic cations/anions and amino acids/oligopeptides	Synaptic Vesicle Pathway; Sudden Infant Death Syndrome (SIDS) Susceptibility Pathways	hsa04724	R-HSA-5619062; R-HSA-210500; R-HSA-210455; R-HSA-425393	145.4	141.628	89.2537	83.7931
Q9ULF5	Zinc transporter ZIP10 OS=Homo sapiens OX=9606 GN=SLC39A10 PE=1 SV=2	>sp|Q9ULF5|S39AA_HUMAN Zinc transporter ZIP10 OS=Homo sapiens OX=9606 GN=SLC39A10 PE=1 SV=2	0	4	1	4	4	4	94.1	cellular homeostasis;regulation of biological process;transport	membrane	transporter activity		Zinc influx into cells by the SLC39 gene family	NRF2 pathway; Zinc homeostasis		R-HSA-442380	138.9	134.767	92.6866	95.5172
P23634	Plasma membrane calcium-transporting ATPase 4 OS=Homo sapiens OX=9606 GN=ATP2B4 PE=1 SV=2	>sp|P23634|AT2B4_HUMAN Plasma membrane calcium-transporting ATPase 4 OS=Homo sapiens OX=9606 GN=ATP2B4 PE=1 SV=2	0	28	1	27	18	46	137.8	cellular component movement;cellular homeostasis;regulation of biological process;response to stimulus;transport	membrane	catalytic activity;enzyme regulator activity;metal ion binding;nucleotide binding;protein binding;transporter activity	cGMP-PKG signaling pathway; Adrenergic signaling in cardiomyocytes; Pancreatic secretion; Salivary secretion; cAMP signaling pathway; Calcium signaling pathway	Ion homeostasis; Reduction of cytosolic Ca++ levels; Ion transport by P-type ATPases		hsa04022; hsa04261; hsa04972; hsa04970; hsa04024; hsa04020	R-HSA-5578775; R-HSA-418359; R-HSA-936837	127.3	128.953	106.269	104.138
Q9BRK3	Matrix remodeling-associated protein 8 OS=Homo sapiens OX=9606 GN=MXRA8 PE=1 SV=1	>sp|Q9BRK3|MXRA8_HUMAN Matrix remodeling-associated protein 8 OS=Homo sapiens OX=9606 GN=MXRA8 PE=1 SV=1	0	36	1	13	13	20	49.1	metabolic process	cell surface;membrane;organelle lumen			Post-translational protein phosphorylation; Regulation of Insulin-like Growth Factor (IGF) transport and uptake by Insulin-like Growth Factor Binding Proteins (IGFBPs)			R-HSA-8957275; R-HSA-381426	134.2	134.651	94.9254	99.3103
P04217	Alpha-1B-glycoprotein OS=Homo sapiens OX=9606 GN=A1BG PE=1 SV=4	>sp|P04217|A1BG_HUMAN Alpha-1B-glycoprotein OS=Homo sapiens OX=9606 GN=A1BG PE=1 SV=4	0	55	1	20	20	199	54.2	transport	extracellular;organelle lumen	protein binding		Platelet degranulation ; Neutrophil degranulation			R-HSA-114608; R-HSA-6798695	103.2	101.977	137.91	134.138
O14949	Cytochrome b-c1 complex subunit 8 OS=Homo sapiens OX=9606 GN=UQCRQ PE=1 SV=4	>sp|O14949|QCR8_HUMAN Cytochrome b-c1 complex subunit 8 OS=Homo sapiens OX=9606 GN=UQCRQ PE=1 SV=4	0	34	1	3	3	4	9.9	metabolic process;transport	membrane;mitochondrion	catalytic activity;transporter activity	Huntington's disease; Parkinson's disease; Alzheimer's disease; Oxidative phosphorylation; Non-alcoholic fatty liver disease (NAFLD); Metabolic pathways; Cardiac muscle contraction	Respiratory electron transport	Electron Transport Chain	hsa05016; hsa05012; hsa05010; hsa00190; hsa04932; hsa01100; hsa04260	R-HSA-611105	135.8	134.767	98.806	94.2529
Q92954	Proteoglycan 4 OS=Homo sapiens OX=9606 GN=PRG4 PE=1 SV=3	>sp|Q92954|PRG4_HUMAN Proteoglycan 4 OS=Homo sapiens OX=9606 GN=PRG4 PE=1 SV=3	0	7	1	9	9	11	151									144.7	148.14	86.8657	80
Q5SZB4	Uncharacterized protein C9orf50 OS=Homo sapiens OX=9606 GN=C9orf50 PE=2 SV=1	>sp|Q5SZB4|CI050_HUMAN Uncharacterized protein C9orf50 OS=Homo sapiens OX=9606 GN=C9orf50 PE=2 SV=1	0.008	5	1	2	2	2	47.6									97.9	95.3488	145.821	140.69
P0DJI9	Serum amyloid A-2 protein OS=Homo sapiens OX=9606 GN=SAA2 PE=1 SV=1	>sp|P0DJI9|SAA2_HUMAN Serum amyloid A-2 protein OS=Homo sapiens OX=9606 GN=SAA2 PE=1 SV=1	0	26	1	3	3	4	13.5	cellular component movement;defense response;response to stimulus	extracellular				Selenium Micronutrient Network; Vitamin B12 Metabolism; Folate Metabolism			97.7	94.6512	146.269	141.264
O43505	Beta-1,4-glucuronyltransferase 1 OS=Homo sapiens OX=9606 GN=B4GAT1 PE=1 SV=1	>sp|O43505|B4GA1_HUMAN Beta-1,4-glucuronyltransferase 1 OS=Homo sapiens OX=9606 GN=B4GAT1 PE=1 SV=1	0	7	1	2	2	4	47.1	cellular component movement;metabolic process	Golgi;membrane	catalytic activity;metal ion binding;protein binding	Glycosphingolipid biosynthesis - lacto and neolacto series; Metabolic pathways; Glycosaminoglycan biosynthesis - keratan sulfate	Keratan sulfate biosynthesis; O-linked glycosylation		hsa00601; hsa01100; hsa00533	R-HSA-2022854; R-HSA-5173105	87.8	90.9302	155.97	148.851
P43251	Biotinidase OS=Homo sapiens OX=9606 GN=BTD PE=1 SV=2	>sp|P43251|BTD_HUMAN Biotinidase OS=Homo sapiens OX=9606 GN=BTD PE=1 SV=2	0	22	1	10	10	14	61.1	metabolic process	extracellular;organelle lumen	catalytic activity	Vitamin digestion and absorption; Biotin metabolism; Metabolic pathways	Defective BTD causes biotidinase deficiency; Biotin transport and metabolism		hsa04977; hsa00780; hsa01100	R-HSA-3371598; R-HSA-196780	102	105.698	134.03	134.828
P30626	Sorcin OS=Homo sapiens OX=9606 GN=SRI PE=1 SV=1	>sp|P30626|SORCN_HUMAN Sorcin OS=Homo sapiens OX=9606 GN=SRI PE=1 SV=1	0	22	1	5	5	7	21.7	metabolic process;regulation of biological process;response to stimulus;transport	cytoplasm;cytosol;endoplasmic reticulum;membrane;mitochondrion	catalytic activity;metal ion binding;protein binding		Ion homeostasis; Sodium/Calcium exchangers; Ion transport by P-type ATPases; Reduction of cytosolic Ca++ levels; Stimuli-sensing channels			R-HSA-5578775; R-HSA-425561; R-HSA-936837; R-HSA-418359; R-HSA-2672351	140.2	145.116	90.2985	85.6322
Q9BPX5	Actin-related protein 2/3 complex subunit 5-like protein OS=Homo sapiens OX=9606 GN=ARPC5L PE=1 SV=1	>sp|Q9BPX5|ARP5L_HUMAN Actin-related protein 2/3 complex subunit 5-like protein OS=Homo sapiens OX=9606 GN=ARPC5L PE=1 SV=1	0	18	1	3	3	3	16.9	cell organization and biogenesis;cellular component movement;regulation of biological process	cytoplasm;cytoskeleton	protein binding	Endocytosis; Pathogenic Escherichia coli infection; Salmonella infection; Regulation of actin cytoskeleton; Bacterial invasion of epithelial cells; Fc gamma R-mediated phagocytosis; Shigellosis		Pathogenic Escherichia coli infection	hsa04144; hsa05130; hsa05132; hsa04810; hsa05100; hsa04666; hsa05131		104.1	106.047	134.478	131.609
Q92743	Serine protease HTRA1 OS=Homo sapiens OX=9606 GN=HTRA1 PE=1 SV=1	>sp|Q92743|HTRA1_HUMAN Serine protease HTRA1 OS=Homo sapiens OX=9606 GN=HTRA1 PE=1 SV=1	0	50	1	20	20	79	51.3	cell differentiation;cell organization and biogenesis;metabolic process;regulation of biological process	cytoplasm;cytosol;extracellular;membrane	catalytic activity;protein binding		Degradation of the extracellular matrix			R-HSA-1474228	152.9	144.419	79.1045	80.3448
P61353	60S ribosomal protein L27 OS=Homo sapiens OX=9606 GN=RPL27 PE=1 SV=2	>sp|P61353|RL27_HUMAN 60S ribosomal protein L27 OS=Homo sapiens OX=9606 GN=RPL27 PE=1 SV=2	0	40	1	6	6	7	15.8	cell organization and biogenesis;metabolic process;transport	cytosol;membrane;nucleus;ribosome	RNA binding;structural molecule activity	Ribosome	Peptide chain elongation; Eukaryotic Translation Termination; Viral mRNA Translation; L13a-mediated translational silencing of Ceruloplasmin expression; Nonsense Mediated Decay (NMD) independent of the Exon Junction Complex (EJC); Selenocysteine synthesis; Nonsense Mediated Decay (NMD) enhanced by the Exon Junction Complex (EJC); GTP hydrolysis and joining of the 60S ribosomal subunit; Major path…	Cytoplasmic Ribosomal Proteins	hsa03010	R-HSA-156902; R-HSA-72764; R-HSA-192823; R-HSA-156827; R-HSA-975956; R-HSA-2408557; R-HSA-975957; R-HSA-72706; R-HSA-6791226; R-HSA-9010553; R-HSA-72689; R-HSA-1799339	126.1	127.326	105.522	107.701
P62136	Serine/threonine-protein phosphatase PP1-alpha catalytic subunit OS=Homo sapiens OX=9606 GN=PPP1CA PE=1 SV=1	>sp|P62136|PP1A_HUMAN Serine/threonine-protein phosphatase PP1-alpha catalytic subunit OS=Homo sapiens OX=9606 GN=PPP1CA PE=1 SV=1	0	20	1	6	2	7	37.5	cell division;metabolic process;regulation of biological process;response to stimulus	cytoplasm;cytosol;membrane;nucleus	catalytic activity;metal ion binding;protein binding	Dopaminergic synapse; Vascular smooth muscle contraction; Insulin signaling pathway; Amphetamine addiction; cGMP-PKG signaling pathway; Hippo signaling pathway; Oxytocin signaling pathway; Long-term potentiation; Adrenergic signaling in cardiomyocytes; Focal adhesion; Proteoglycans in cancer; Regulation of actin cytoskeleton; mRNA surveillance pathway; Oocyte meiosis; Herpes simplex infection; In…	Signaling by GPCR; Triglyceride catabolism; DARPP-32 events; Downregulation of TGF-beta receptor signaling; Circadian Clock	Nicotine Activity on Dopaminergic Neurons; Common Pathways Underlying Drug Addiction	hsa04728; hsa04270; hsa04910; hsa05031; hsa04022; hsa04390; hsa04921; hsa04720; hsa04261; hsa04510; hsa05205; hsa04810; hsa03015; hsa04114; hsa05168; hsa04750; hsa05034; hsa04024; hsa04931; hsa04611	R-HSA-372790; R-HSA-163560; R-HSA-180024; R-HSA-2173788; R-HSA-400253	133.1	129.884	101.94	99.8851
Q9NRN5	Olfactomedin-like protein 3 OS=Homo sapiens OX=9606 GN=OLFML3 PE=2 SV=1	>sp|Q9NRN5|OLFL3_HUMAN Olfactomedin-like protein 3 OS=Homo sapiens OX=9606 GN=OLFML3 PE=2 SV=1	0	66	1	22	22	184	46	development	extracellular							107.8	105.581	129.701	131.724
P08294	Extracellular superoxide dismutase [Cu-Zn] OS=Homo sapiens OX=9606 GN=SOD3 PE=1 SV=2	>sp|P08294|SODE_HUMAN Extracellular superoxide dismutase [Cu-Zn] OS=Homo sapiens OX=9606 GN=SOD3 PE=1 SV=2	0	27	1	5	5	13	25.8	metabolic process;response to stimulus	cytoplasm;extracellular;nucleus;organelle lumen	antioxidant activity;catalytic activity;metal ion binding;protein binding		Detoxification of Reactive Oxygen Species	Selenium Micronutrient Network; Vitamin B12 Metabolism; Folate Metabolism; NRF2 pathway; Copper homeostasis; One carbon metabolism and related pathways; Oxidative Stress		R-HSA-3299685	145.3	145.349	88.5075	80.9195
Q9NY35	Claudin domain-containing protein 1 OS=Homo sapiens OX=9606 GN=CLDND1 PE=1 SV=1	>sp|Q9NY35|CLDN1_HUMAN Claudin domain-containing protein 1 OS=Homo sapiens OX=9606 GN=CLDND1 PE=1 SV=1	0.001	9	1	2	2	2	28.6		cell surface;membrane							135.1	140.233	92.5373	94.5977
P22413	Ectonucleotide pyrophosphatase/phosphodiesterase family member 1 OS=Homo sapiens OX=9606 GN=ENPP1 PE=1 SV=2	>sp|P22413|ENPP1_HUMAN Ectonucleotide pyrophosphatase/phosphodiesterase family member 1 OS=Homo sapiens OX=9606 GN=ENPP1 PE=1 SV=2	0	25	1	16	16	27	104.9	cellular homeostasis;metabolic process;regulation of biological process;response to stimulus;transport	cell surface;extracellular;membrane	catalytic activity;metal ion binding;nucleotide binding;protein binding;receptor activity	Purine metabolism; Pantothenate and CoA biosynthesis; Starch and sucrose metabolism; Nicotinate and nicotinamide metabolism; Metabolic pathways; Pyrimidine metabolism	Vitamin B2 (riboflavin) metabolism; Vitamin B5 (pantothenate) metabolism	Endochondral Ossification; Insulin Signaling	hsa00230; hsa00770; hsa00500; hsa00760; hsa01100; hsa00240	R-HSA-196843; R-HSA-199220	137.8	138.837	95.8209	90.2299
Q07092	Collagen alpha-1(XVI) chain OS=Homo sapiens OX=9606 GN=COL16A1 PE=1 SV=2	>sp|Q07092|COGA1_HUMAN Collagen alpha-1(XVI) chain OS=Homo sapiens OX=9606 GN=COL16A1 PE=1 SV=2	0	7	1	9	9	26	157.7	cell organization and biogenesis;regulation of biological process;response to stimulus	extracellular;organelle lumen	protein binding		Collagen degradation; Integrin cell surface interactions; Collagen chain trimerization			R-HSA-1442490; R-HSA-216083; R-HSA-8948216	139.3	134.186	93.4328	95.0575
P11169	Solute carrier family 2, facilitated glucose transporter member 3 OS=Homo sapiens OX=9606 GN=SLC2A3 PE=1 SV=1	>sp|P11169|GTR3_HUMAN Solute carrier family 2, facilitated glucose transporter member 3 OS=Homo sapiens OX=9606 GN=SLC2A3 PE=1 SV=1	0	9	1	5	5	7	53.9	metabolic process;transport	membrane	transporter activity		Vitamin C (ascorbate) metabolism; Neutrophil degranulation; Cellular hexose transport	NRF2 pathway; Photodynamic therapy-induced HIF-1 survival signaling; Focal Adhesion-PI3K-Akt-mTOR-signaling pathway; Glycolysis and Gluconeogenesis		R-HSA-196836; R-HSA-6798695; R-HSA-189200	149.9	151.512	82.8358	73.7931
Q14393	Growth arrest-specific protein 6 OS=Homo sapiens OX=9606 GN=GAS6 PE=1 SV=3	>sp|Q14393|GAS6_HUMAN Growth arrest-specific protein 6 OS=Homo sapiens OX=9606 GN=GAS6 PE=1 SV=3	0	51	1	26	26	107	74.9									66.9	67.907	186.418	172.184
P29992	Guanine nucleotide-binding protein subunit alpha-11 OS=Homo sapiens OX=9606 GN=GNA11 PE=1 SV=2	>sp|P29992|GNA11_HUMAN Guanine nucleotide-binding protein subunit alpha-11 OS=Homo sapiens OX=9606 GN=GNA11 PE=1 SV=2	0	36	1	11	6	14	42.1	regulation of biological process;response to stimulus	cytoplasm;membrane	catalytic activity;metal ion binding;nucleotide binding;protein binding;signal transducer activity	Chagas disease (American trypanosomiasis); Amoebiasis; Vascular smooth muscle contraction; cGMP-PKG signaling pathway; Pathways in cancer; Insulin secretion; Gap junction; Long-term depression; Aldosterone synthesis and secretion; GnRH signaling pathway; Cholinergic synapse; Calcium signaling pathway	Thrombin signalling through proteinase activated receptors (PARs); Acetylcholine regulates insulin secretion; Gastrin-CREB signalling pathway via PKC and MAPK; Thromboxane signalling through TP receptor; ADP signalling through P2Y purinoceptor 1; Fatty Acids bound to GPR40 (FFAR1) regulate insulin secretion	Corticotropin-releasing hormone signaling pathway; G Protein Signaling Pathways; GPR40 PATHWAY; Calcium Regulation in the Cardiac Cell	hsa05142; hsa05146; hsa04270; hsa04022; hsa05200; hsa04911; hsa04540; hsa04730; hsa04925; hsa04912; hsa04725; hsa04020	R-HSA-456926; R-HSA-399997; R-HSA-881907; R-HSA-428930; R-HSA-418592; R-HSA-434316	130.5	130.116	100.299	103.908
Q8IZ52	Chondroitin sulfate synthase 2 OS=Homo sapiens OX=9606 GN=CHPF PE=1 SV=2	>sp|Q8IZ52|CHSS2_HUMAN Chondroitin sulfate synthase 2 OS=Homo sapiens OX=9606 GN=CHPF PE=1 SV=2	0	5	1	4	4	4	85.4	metabolic process	cytoplasm;cytosol;Golgi;membrane;mitochondrion;organelle lumen	catalytic activity;metal ion binding;protein binding	Metabolic pathways; Glycosaminoglycan biosynthesis - chondroitin sulfate / dermatan sulfate	Chondroitin sulfate biosynthesis		hsa01100; hsa00532	R-HSA-2022870	95	100.581	141.194	142.414
P39059	Collagen alpha-1(XV) chain OS=Homo sapiens OX=9606 GN=COL15A1 PE=1 SV=2	>sp|P39059|COFA1_HUMAN Collagen alpha-1(XV) chain OS=Homo sapiens OX=9606 GN=COL15A1 PE=1 SV=2	0	6	1	6	6	7	141.6	cell differentiation;development;metabolic process;regulation of biological process;response to stimulus	extracellular;organelle lumen	structural molecule activity	Protein digestion and absorption	Collagen degradation; Assembly of collagen fibrils and other multimeric structures; Collagen chain trimerization		hsa04974	R-HSA-1442490; R-HSA-2022090; R-HSA-8948216	138.4	133.605	93.8806	96.2069
Q14315	Filamin-C OS=Homo sapiens OX=9606 GN=FLNC PE=1 SV=3	>sp|Q14315|FLNC_HUMAN Filamin-C OS=Homo sapiens OX=9606 GN=FLNC PE=1 SV=3	0	27	1	60	49	83	290.8	cell organization and biogenesis	cytoplasm;cytoskeleton;cytosol;membrane	protein binding	MAPK signaling pathway; Focal adhesion; Proteoglycans in cancer; Salmonella infection	Cell-extracellular matrix interactions		hsa04010; hsa04510; hsa05205; hsa05132	R-HSA-446353	107.2	108.256	131.194	128.506
P46821	Microtubule-associated protein 1B OS=Homo sapiens OX=9606 GN=MAP1B PE=1 SV=2	>sp|P46821|MAP1B_HUMAN Microtubule-associated protein 1B OS=Homo sapiens OX=9606 GN=MAP1B PE=1 SV=2	0	12	1	24	23	32	270.5	cell growth;cell organization and biogenesis;cellular component movement;regulation of biological process;transport	cytoplasm;cytoskeleton;cytosol;membrane	protein binding;structural molecule activity			Regulation of Microtubule Cytoskeleton			137.2	135.349	97.9104	92.8736
P09619	Platelet-derived growth factor receptor beta OS=Homo sapiens OX=9606 GN=PDGFRB PE=1 SV=1	>sp|P09619|PGFRB_HUMAN Platelet-derived growth factor receptor beta OS=Homo sapiens OX=9606 GN=PDGFRB PE=1 SV=1	0	22	1	21	19	30	123.9	cell organization and biogenesis;cell proliferation;cellular component movement;development;metabolic process;regulation of biological process;response to stimulus	cell surface;cytoplasm;membrane;nucleus;organelle lumen;vacuole	catalytic activity;nucleotide binding;protein binding;receptor activity;signal transducer activity;structural molecule activity	Central carbon metabolism in cancer; MicroRNAs in cancer; Phospholipase D signaling pathway; Cytokine-cytokine receptor interaction; Rap1 signaling pathway; MAPK signaling pathway; Pathways in cancer; Prostate cancer; Glioma; Gap junction; Melanoma; EGFR tyrosine kinase inhibitor resistance; HTLV-I infection; Focal adhesion; Choline metabolism in cancer; Regulation of actin cytoskeleton; Ras sign…	PI5P, PP2A and IER3 Regulate PI3K/AKT Signaling; Constitutive Signaling by Aberrant PI3K in Cancer; RAF/MAP kinase cascade; Downstream signal transduction; Interleukin-20 family signaling	Signaling Pathways in Glioblastoma; PDGF Pathway; Focal Adhesion; Osteoblast Signaling; Imatinib and Chronic Myeloid Leukemia; MAPK Signaling Pathway; ESC Pluripotency Pathways; Focal Adhesion-PI3K-Akt-mTOR-signaling pathway; Regulation of Actin Cytoskeleton	hsa05230; hsa05206; hsa04072; hsa04060; hsa04015; hsa04010; hsa05200; hsa05215; hsa05214; hsa04540; hsa05218; hsa01521; hsa05166; hsa04510; hsa05231; hsa04810; hsa04014; hsa04020; hsa04151	R-HSA-6811558; R-HSA-2219530; R-HSA-5673001; R-HSA-186763; R-HSA-8854691	142.6	151.047	83.2836	82.4138
P15531	Nucleoside diphosphate kinase A OS=Homo sapiens OX=9606 GN=NME1 PE=1 SV=1	>sp|P15531|NDKA_HUMAN Nucleoside diphosphate kinase A OS=Homo sapiens OX=9606 GN=NME1 PE=1 SV=1	0	61	1	9	4	28	17.1	cell differentiation;cellular homeostasis;metabolic process;regulation of biological process;response to stimulus;transport	cytoplasm;cytosol;membrane;mitochondrion;nucleus	catalytic activity;DNA binding;metal ion binding;nucleotide binding;protein binding;RNA binding	Purine metabolism; Metabolic pathways; Pyrimidine metabolism	Interconversion of nucleotide di- and triphosphates		hsa00230; hsa01100; hsa00240	R-HSA-499943	133.8	139.302	94.7761	95.2874
P47985	Cytochrome b-c1 complex subunit Rieske, mitochondrial OS=Homo sapiens OX=9606 GN=UQCRFS1 PE=1 SV=2	>sp|P47985|UCRI_HUMAN Cytochrome b-c1 complex subunit Rieske, mitochondrial OS=Homo sapiens OX=9606 GN=UQCRFS1 PE=1 SV=2	0	19	1	6	6	7	29.6	metabolic process;response to stimulus;transport	membrane;mitochondrion	catalytic activity;metal ion binding;protein binding;transporter activity	Huntington's disease; Parkinson's disease; Alzheimer's disease; Oxidative phosphorylation; Non-alcoholic fatty liver disease (NAFLD); Metabolic pathways; Cardiac muscle contraction	Respiratory electron transport	Electron Transport Chain	hsa05016; hsa05012; hsa05010; hsa00190; hsa04932; hsa01100; hsa04260	R-HSA-611105	147.1	148.372	86.2687	77.5862
Q14554	Protein disulfide-isomerase A5 OS=Homo sapiens OX=9606 GN=PDIA5 PE=1 SV=1	>sp|Q14554|PDIA5_HUMAN Protein disulfide-isomerase A5 OS=Homo sapiens OX=9606 GN=PDIA5 PE=1 SV=1	0	5	1	3	3	4	59.6	cellular homeostasis;metabolic process;regulation of biological process;response to stimulus	endoplasmic reticulum;membrane;organelle lumen	catalytic activity;protein binding		XBP1(S) activates chaperone genes			R-HSA-381038	104.6	103.605	131.791	135.632
Q9Y663	Heparan sulfate glucosamine 3-O-sulfotransferase 3A1 OS=Homo sapiens OX=9606 GN=HS3ST3A1 PE=1 SV=1	>sp|Q9Y663|HS3SA_HUMAN Heparan sulfate glucosamine 3-O-sulfotransferase 3A1 OS=Homo sapiens OX=9606 GN=HS3ST3A1 PE=1 SV=1	0.001	7	1	3	3	3	44.9	metabolic process	Golgi;membrane	catalytic activity	Glycosaminoglycan biosynthesis - heparan sulfate / heparin	HS-GAG biosynthesis	Metapathway biotransformation	hsa00534	R-HSA-2022928	158.4	153.837	76.8657	66.4368
P15144	Aminopeptidase N OS=Homo sapiens OX=9606 GN=ANPEP PE=1 SV=4	>sp|P15144|AMPN_HUMAN Aminopeptidase N OS=Homo sapiens OX=9606 GN=ANPEP PE=1 SV=4	0	55	1	47	47	316	109.5	cell communication;cell differentiation;development;metabolic process;regulation of biological process;response to stimulus;transport	membrane;nucleus	catalytic activity;metal ion binding;receptor activity	Hematopoietic cell lineage; Glutathione metabolism; Renin-angiotensin system; Metabolic pathways	Metabolism of Angiotensinogen to Angiotensins; Neutrophil degranulation	Glutathione metabolism; Cardiac Progenitor Differentiation	hsa04640; hsa00480; hsa04614; hsa01100	R-HSA-2022377; R-HSA-6798695	153.9	161.279	74.9254	65.7471
P10768	S-formylglutathione hydrolase OS=Homo sapiens OX=9606 GN=ESD PE=1 SV=2	>sp|P10768|ESTD_HUMAN S-formylglutathione hydrolase OS=Homo sapiens OX=9606 GN=ESD PE=1 SV=2	0	10	1	3	3	3	31.4	metabolic process	cytoplasm;organelle lumen	catalytic activity;protein binding	Carbon metabolism	Glutathione conjugation	Phase I biotransformations, non P450	hsa01200	R-HSA-156590	126.1	128.605	105.224	106.667
Q9BXX0	EMILIN-2 OS=Homo sapiens OX=9606 GN=EMILIN2 PE=1 SV=3	>sp|Q9BXX0|EMIL2_HUMAN EMILIN-2 OS=Homo sapiens OX=9606 GN=EMILIN2 PE=1 SV=3	0	11	1	7	7	9	115.6		extracellular	protein binding;structural molecule activity		Molecules associated with elastic fibres			R-HSA-2129379	153.4	144.302	80.8955	78.6207
P22392	Nucleoside diphosphate kinase B OS=Homo sapiens OX=9606 GN=NME2 PE=1 SV=1	>sp|P22392|NDKB_HUMAN Nucleoside diphosphate kinase B OS=Homo sapiens OX=9606 GN=NME2 PE=1 SV=1	0	69	1	10	2	29	17.3	cell organization and biogenesis;cellular homeostasis;metabolic process;regulation of biological process;response to stimulus;transport	cytoplasm;cytosol;extracellular;membrane;nucleus;organelle lumen	catalytic activity;DNA binding;metal ion binding;nucleotide binding;protein binding	Purine metabolism; Metabolic pathways; Pyrimidine metabolism	Interconversion of nucleotide di- and triphosphates; Neutrophil degranulation	Nucleotide Metabolism	hsa00230; hsa01100; hsa00240	R-HSA-499943; R-HSA-6798695	149.4	141.512	85.3731	82.2989
P01889	HLA class I histocompatibility antigen, B alpha chain OS=Homo sapiens OX=9606 GN=HLA-B PE=1 SV=3	>sp|P01889|HLAB_HUMAN HLA class I histocompatibility antigen, B alpha chain OS=Homo sapiens OX=9606 GN=HLA-B PE=1 SV=3	0	21	1	6	2	13	40.4	regulation of biological process;response to stimulus;transport	cell surface;endoplasmic reticulum;Golgi;membrane	protein binding	Viral carcinogenesis; Endocytosis; Allograft rejection; Epstein-Barr virus infection; Type I diabetes mellitus; Cell adhesion molecules (CAMs); Natural killer cell mediated cytotoxicity; HTLV-I infection; Phagosome; Autoimmune thyroid disease; Herpes simplex infection; Viral myocarditis; Graft-versus-host disease; Antigen processing and presentation	Interferon alpha/beta signaling; ER-Phagosome pathway; Neutrophil degranulation; Immunoregulatory interactions between a Lymphoid and a non-Lymphoid cell; Endosomal/Vacuolar pathway; Interferon gamma signaling; Antigen Presentation: Folding, assembly and peptide loading of class I MHC	Proteasome Degradation; Allograft Rejection; Type II interferon signaling (IFNG)	hsa05203; hsa04144; hsa05330; hsa05169; hsa04940; hsa04514; hsa04650; hsa05166; hsa04145; hsa05320; hsa05168; hsa05416; hsa05332; hsa04612	R-HSA-909733; R-HSA-1236974; R-HSA-6798695; R-HSA-198933; R-HSA-1236977; R-HSA-877300; R-HSA-983170	80.1	73.6047	160.746	171.149
Q02809	Procollagen-lysine,2-oxoglutarate 5-dioxygenase 1 OS=Homo sapiens OX=9606 GN=PLOD1 PE=1 SV=2	>sp|Q02809|PLOD1_HUMAN Procollagen-lysine,2-oxoglutarate 5-dioxygenase 1 OS=Homo sapiens OX=9606 GN=PLOD1 PE=1 SV=2	0	56	1	35	35	131	83.5	metabolic process;response to stimulus	endoplasmic reticulum;membrane	catalytic activity;metal ion binding;protein binding	Lysine degradation	Collagen biosynthesis and modifying enzymes		hsa00310	R-HSA-1650814	90.8	95.3488	144.179	150.115
P27105	Erythrocyte band 7 integral membrane protein OS=Homo sapiens OX=9606 GN=STOM PE=1 SV=3	>sp|P27105|STOM_HUMAN Erythrocyte band 7 integral membrane protein OS=Homo sapiens OX=9606 GN=STOM PE=1 SV=3	0	58	1	13	13	20	31.7	cell organization and biogenesis;regulation of biological process;transport	cytoplasm;cytoskeleton;cytosol;endoplasmic reticulum;membrane;mitochondrion	protein binding		Neutrophil degranulation; Stimuli-sensing channels			R-HSA-6798695; R-HSA-2672351	114.4	113.256	122.239	122.069
P11766	Alcohol dehydrogenase class-3 OS=Homo sapiens OX=9606 GN=ADH5 PE=1 SV=4	>sp|P11766|ADHX_HUMAN Alcohol dehydrogenase class-3 OS=Homo sapiens OX=9606 GN=ADH5 PE=1 SV=4	0	22	1	6	6	7	39.7	metabolic process;response to stimulus	cytoplasm;cytosol;mitochondrion	catalytic activity;metal ion binding;protein binding	Fatty acid degradation; Tyrosine metabolism; Carbon metabolism; Metabolism of xenobiotics by cytochrome P450; Retinol metabolism; Drug metabolism - cytochrome P450; Chemical carcinogenesis; Glycolysis / Gluconeogenesis; Metabolic pathways	Ethanol oxidation	Folate-Alcohol and Cancer Pathway; Amino Acid metabolism	hsa00071; hsa00350; hsa01200; hsa00980; hsa00830; hsa00982; hsa05204; hsa00010; hsa01100	R-HSA-71384	126.2	126.163	108.806	106.207
P50502	Hsc70-interacting protein OS=Homo sapiens OX=9606 GN=ST13 PE=1 SV=2	>sp|P50502|F10A1_HUMAN Hsc70-interacting protein OS=Homo sapiens OX=9606 GN=ST13 PE=1 SV=2	0	15	1	5	5	8	41.3	cell organization and biogenesis;metabolic process;regulation of biological process	cytoplasm;cytosol	nucleotide binding;protein binding		Regulation of HSF1-mediated heat shock response			R-HSA-3371453	131.7	136.628	98.5075	97.4713
P21266	Glutathione S-transferase Mu 3 OS=Homo sapiens OX=9606 GN=GSTM3 PE=1 SV=3	>sp|P21266|GSTM3_HUMAN Glutathione S-transferase Mu 3 OS=Homo sapiens OX=9606 GN=GSTM3 PE=1 SV=3	0.001	9	1	2	2	2	26.5	metabolic process;response to stimulus	cytoplasm;cytosol;nucleus	catalytic activity;protein binding	Glutathione metabolism; Metabolism of xenobiotics by cytochrome P450; Drug metabolism - cytochrome P450; Chemical carcinogenesis; Platinum drug resistance	Glutathione conjugation	NRF2 pathway; Exercise-induced Circadian Regulation; Metapathway biotransformation	hsa00480; hsa00980; hsa00982; hsa05204; hsa01524	R-HSA-156590	106.8	104.302	133.731	130.92
P78527	DNA-dependent protein kinase catalytic subunit OS=Homo sapiens OX=9606 GN=PRKDC PE=1 SV=3	>sp|P78527|PRKDC_HUMAN DNA-dependent protein kinase catalytic subunit OS=Homo sapiens OX=9606 GN=PRKDC PE=1 SV=3	0	1	1	5	5	6	468.8	cell death;cell differentiation;cell organization and biogenesis;cell proliferation;defense response;metabolic process;regulation of biological process;response to stimulus	cytosol;membrane;nucleus	catalytic activity;DNA binding;nucleotide binding;protein binding;RNA binding	Non-homologous end-joining; Cell cycle	Nonhomologous End-Joining (NHEJ); E3 ubiquitin ligases ubiquitinate target proteins; IRF3-mediated induction of type I IFN	miRNA Regulation of DNA Damage Response; Cell Cycle; Retinoblastoma (RB) in Cancer; Fas Ligand (FasL) pathway and Stress induction of Heat Shock Proteins (HSP) regulation; Pathways Affected in Adenoid Cystic Carcinoma; ATM Signaling Network in Development and Disease; Non-homologous end joining; DNA Damage Response	hsa03450; hsa04110	R-HSA-5693571; R-HSA-8866654; R-HSA-3270619	94.8	92.907	150.299	143.103
Q8WZ75	Roundabout homolog 4 OS=Homo sapiens OX=9606 GN=ROBO4 PE=1 SV=1	>sp|Q8WZ75|ROBO4_HUMAN Roundabout homolog 4 OS=Homo sapiens OX=9606 GN=ROBO4 PE=1 SV=1	0.001	3	1	3	3	3	107.4	cell differentiation;development;regulation of biological process		protein binding;receptor activity			Robo4 and VEGF Signaling Pathways Crosstalk			120.1	119.767	115.224	114.598
Q9UKM7	Endoplasmic reticulum mannosyl-oligosaccharide 1,2-alpha-mannosidase OS=Homo sapiens OX=9606 GN=MAN1B1 PE=1 SV=2	>sp|Q9UKM7|MA1B1_HUMAN Endoplasmic reticulum mannosyl-oligosaccharide 1,2-alpha-mannosidase OS=Homo sapiens OX=9606 GN=MAN1B1 PE=1 SV=2	0	5	1	3	3	3	79.5	metabolic process	endoplasmic reticulum;Golgi;membrane	catalytic activity;metal ion binding	N-Glycan biosynthesis; Protein processing in endoplasmic reticulum; Metabolic pathways	ER Quality Control Compartment (ERQC); Defective MAN1B1 causes MRT15		hsa00510; hsa04141; hsa01100	R-HSA-901032; R-HSA-4793950	79	87.093	164.03	156.667
Q4LDE5	Sushi, von Willebrand factor type A, EGF and pentraxin domain-containing protein 1 OS=Homo sapiens OX=9606 GN=SVEP1 PE=1 SV=3	>sp|Q4LDE5|SVEP1_HUMAN Sushi, von Willebrand factor type A, EGF and pentraxin domain-containing protein 1 OS=Homo sapiens OX=9606 GN=SVEP1 PE=1 SV=3	0	22	1	61	61	91	389.9		cell surface;cytoplasm;extracellular;membrane	metal ion binding;protein binding						72.8	75.2326	162.985	176.322
Q99623	Prohibitin-2 OS=Homo sapiens OX=9606 GN=PHB2 PE=1 SV=2	>sp|Q99623|PHB2_HUMAN Prohibitin-2 OS=Homo sapiens OX=9606 GN=PHB2 PE=1 SV=2	0	24	1	7	7	9	33.3	cell organization and biogenesis;metabolic process;regulation of biological process;response to stimulus;transport	cell surface;cytoplasm;membrane;mitochondrion;nucleus	protein binding		Processing of SMDT1			R-HSA-8949664	135.3	141.744	92.2388	93.1034
B5ME19	Eukaryotic translation initiation factor 3 subunit C-like protein OS=Homo sapiens OX=9606 GN=EIF3CL PE=1 SV=1	>sp|B5ME19|EIFCL_HUMAN Eukaryotic translation initiation factor 3 subunit C-like protein OS=Homo sapiens OX=9606 GN=EIF3CL PE=1 SV=1	0	8	1	9	9	10	105.4	metabolic process	cytoplasm	protein binding;RNA binding	RNA transport			hsa03013		114.6	115	120.597	121.379
P62330	ADP-ribosylation factor 6 OS=Homo sapiens OX=9606 GN=ARF6 PE=1 SV=2	>sp|P62330|ARF6_HUMAN ADP-ribosylation factor 6 OS=Homo sapiens OX=9606 GN=ARF6 PE=1 SV=2	0	36	1	4	4	5	20.1	cell death;cell differentiation;cell division;cell organization and biogenesis;cellular component movement;regulation of biological process;response to stimulus;transport	cytoplasm;cytosol;endosome;Golgi;membrane	catalytic activity;enzyme regulator activity;nucleotide binding;protein binding;signal transducer activity	Endocytosis; Phospholipase D signaling pathway; Ras signaling pathway; Fc gamma R-mediated phagocytosis	MET receptor recycling; TBC/RABGAPs; Clathrin-mediated endocytosis	VEGFA-VEGFR2 Signaling Pathway; EGF/EGFR Signaling Pathway; Insulin Signaling	hsa04144; hsa04072; hsa04014; hsa04666	R-HSA-8875656; R-HSA-8854214; R-HSA-8856828	127.3	128.953	103.433	106.322
Q9GZP0	Platelet-derived growth factor D OS=Homo sapiens OX=9606 GN=PDGFD PE=1 SV=1	>sp|Q9GZP0|PDGFD_HUMAN Platelet-derived growth factor D OS=Homo sapiens OX=9606 GN=PDGFD PE=1 SV=1	0	18	1	6	6	10	42.8	coagulation;development;regulation of biological process;response to stimulus	extracellular;membrane;organelle lumen	protein binding	Phospholipase D signaling pathway; Rap1 signaling pathway; Prostate cancer; Gap junction; Melanoma; EGFR tyrosine kinase inhibitor resistance; Focal adhesion; Choline metabolism in cancer; Regulation of actin cytoskeleton; Ras signaling pathway; PI3K-Akt signaling pathway	Signaling by PDGF	Focal Adhesion; Focal Adhesion-PI3K-Akt-mTOR-signaling pathway	hsa04072; hsa04015; hsa05215; hsa04540; hsa05218; hsa01521; hsa04510; hsa05231; hsa04810; hsa04014; hsa04151	R-HSA-186797	89.3	79.4186	159.403	155.862
Q68BL7	Olfactomedin-like protein 2A OS=Homo sapiens OX=9606 GN=OLFML2A PE=2 SV=1	>sp|Q68BL7|OLM2A_HUMAN Olfactomedin-like protein 2A OS=Homo sapiens OX=9606 GN=OLFML2A PE=2 SV=1	0	4	1	3	3	3	73	cell organization and biogenesis	extracellular	protein binding						146.1	148.256	87.1642	78.1609
P35625	Metalloproteinase inhibitor 3 OS=Homo sapiens OX=9606 GN=TIMP3 PE=1 SV=2	>sp|P35625|TIMP3_HUMAN Metalloproteinase inhibitor 3 OS=Homo sapiens OX=9606 GN=TIMP3 PE=1 SV=2	0	58	1	11	11	25	24.1	regulation of biological process;response to stimulus;transport	extracellular;nucleus;organelle lumen	enzyme regulator activity;metal ion binding;protein binding	MicroRNAs in cancer; Proteoglycans in cancer	Platelet degranulation	Matrix Metalloproteinases; Angiogenesis; Oncostatin M Signaling Pathway; Endochondral Ossification	hsa05206; hsa05205	R-HSA-114608	122	122.326	111.343	112.759
Q00610	Clathrin heavy chain 1 OS=Homo sapiens OX=9606 GN=CLTC PE=1 SV=5	>sp|Q00610|CLH1_HUMAN Clathrin heavy chain 1 OS=Homo sapiens OX=9606 GN=CLTC PE=1 SV=5	0	38	1	47	47	82	191.5	cell differentiation;cell division;cell organization and biogenesis;cellular component movement;metabolic process;regulation of biological process;response to stimulus;transport	cytoplasm;cytoskeleton;cytosol;endosome;membrane;vacuole	protein binding;RNA binding;structural molecule activity	Lysosome; Endocytosis; Huntington's disease; Endocrine and other factor-regulated calcium reabsorption; Bacterial invasion of epithelial cells; Synaptic vesicle cycle	Cargo recognition for clathrin-mediated endocytosis; Formation of annular gap junctions; Golgi Associated Vesicle Biogenesis; Recycling pathway of L1; LDL clearance; Lysosome Vesicle Biogenesis; EPH-ephrin mediated repulsion of cells; Entry of Influenza Virion into Host Cell via Endocytosis; Retrograde neurotrophin signalling; VLDLR internalisation and degradation; WNT5A-dependent internalization…	Synaptic Vesicle Pathway; VEGFA-VEGFR2 Signaling Pathway; Complement and Coagulation Cascades	hsa04142; hsa04144; hsa05016; hsa04961; hsa05100; hsa04721	R-HSA-8856825; R-HSA-196025; R-HSA-432722; R-HSA-437239; R-HSA-8964038; R-HSA-432720; R-HSA-3928665; R-HSA-168275; R-HSA-177504; R-HSA-8866427; R-HSA-5140745; R-HSA-2132295; R-HSA-5099900	105.5	106.163	129.851	133.563
P39687	Acidic leucine-rich nuclear phosphoprotein 32 family member A OS=Homo sapiens OX=9606 GN=ANP32A PE=1 SV=1	>sp|P39687|AN32A_HUMAN Acidic leucine-rich nuclear phosphoprotein 32 family member A OS=Homo sapiens OX=9606 GN=ANP32A PE=1 SV=1	0	20	1	5	4	9	28.6	cell organization and biogenesis;metabolic process;regulation of biological process;response to stimulus;transport	cytoplasm;endoplasmic reticulum;nucleus	protein binding;RNA binding		HuR (ELAVL1) binds and stabilizes mRNA			R-HSA-450520	98.4	95.4651	139.254	145.172
Q9BY76	Angiopoietin-related protein 4 OS=Homo sapiens OX=9606 GN=ANGPTL4 PE=1 SV=2	>sp|Q9BY76|ANGL4_HUMAN Angiopoietin-related protein 4 OS=Homo sapiens OX=9606 GN=ANGPTL4 PE=1 SV=2	0	30	1	9	9	22	45.2	cell differentiation;cell organization and biogenesis;development;regulation of biological process;response to stimulus	extracellular	enzyme regulator activity;protein binding	PPAR signaling pathway	Assembly of active LPL and LIPC lipase complexes; Transcriptional regulation of white adipocyte differentiation; PPARA activates gene expression	PPAR signaling pathway	hsa03320	R-HSA-8963889; R-HSA-381340; R-HSA-1989781	133	138.953	95.5224	95.8621
Q9NZW5	MAGUK p55 subfamily member 6 OS=Homo sapiens OX=9606 GN=MPP6 PE=1 SV=2	>sp|Q9NZW5|MPP6_HUMAN MAGUK p55 subfamily member 6 OS=Homo sapiens OX=9606 GN=MPP6 PE=1 SV=2	0	13	1	7	7	8	61.1	cell organization and biogenesis	membrane	protein binding						138.4	132.558	95.3731	96.2069
Q96S97	Myeloid-associated differentiation marker OS=Homo sapiens OX=9606 GN=MYADM PE=1 SV=2	>sp|Q96S97|MYADM_HUMAN Myeloid-associated differentiation marker OS=Homo sapiens OX=9606 GN=MYADM PE=1 SV=2	0	14	1	3	3	9	35.3	cell organization and biogenesis;regulation of biological process	cytoskeleton;membrane							107	107.791	131.94	128.621
Q9H0H5	Rac GTPase-activating protein 1 OS=Homo sapiens OX=9606 GN=RACGAP1 PE=1 SV=1	>sp|Q9H0H5|RGAP1_HUMAN Rac GTPase-activating protein 1 OS=Homo sapiens OX=9606 GN=RACGAP1 PE=1 SV=1	0.003	3	1	2	2	2	71	cell differentiation;cell division;cell organization and biogenesis;cell proliferation;cellular component movement;development;metabolic process;regulation of biological process;response to stimulus;transport	cytoplasm;cytoskeleton;cytosol;endosome;membrane;nucleus	catalytic activity;enzyme regulator activity;metal ion binding;nucleotide binding;protein binding		COPI-dependent Golgi-to-ER retrograde traffic; Kinesins; Rho GTPase cycle; MHC class II antigen presentation	Signal Transduction of S1P Receptor; Wnt Signaling Pathway and Pluripotency		R-HSA-6811434; R-HSA-983189; R-HSA-194840; R-HSA-2132295	166.8	153.023	64.3284	67.1264
Q9NR99	Matrix-remodeling-associated protein 5 OS=Homo sapiens OX=9606 GN=MXRA5 PE=1 SV=3	>sp|Q9NR99|MXRA5_HUMAN Matrix-remodeling-associated protein 5 OS=Homo sapiens OX=9606 GN=MXRA5 PE=1 SV=3	0	29	1	69	69	112	312	response to stimulus	extracellular	protein binding						142.3	143.256	91.9403	83.7931
P08603	Complement factor H OS=Homo sapiens OX=9606 GN=CFH PE=1 SV=4	>sp|P08603|CFAH_HUMAN Complement factor H OS=Homo sapiens OX=9606 GN=CFH PE=1 SV=4	0	54	1	54	54	192	139	defense response;metabolic process;regulation of biological process;response to stimulus	extracellular	protein binding	Complement and coagulation cascades; Staphylococcus aureus infection	Regulation of Complement cascade	Complement and Coagulation Cascades	hsa04610; hsa05150	R-HSA-977606	83.4	83.7209	152.537	163.678
P48444	Coatomer subunit delta OS=Homo sapiens OX=9606 GN=ARCN1 PE=1 SV=1	>sp|P48444|COPD_HUMAN Coatomer subunit delta OS=Homo sapiens OX=9606 GN=ARCN1 PE=1 SV=1	0	14	1	6	6	7	57.2	response to stimulus;transport	cytoplasm;cytosol;endoplasmic reticulum;Golgi;membrane	RNA binding		COPI-dependent Golgi-to-ER retrograde traffic; COPI-mediated anterograde transport	miR-517 relationship with ARCN1 and USP1		R-HSA-6811434; R-HSA-6807878	110.9	112.442	124.179	125.402
P11233	Ras-related protein Ral-A OS=Homo sapiens OX=9606 GN=RALA PE=1 SV=1	>sp|P11233|RALA_HUMAN Ras-related protein Ral-A OS=Homo sapiens OX=9606 GN=RALA PE=1 SV=1	0	47	1	10	6	25	23.6	cell division;cell organization and biogenesis;regulation of biological process;response to stimulus;transport	cell surface;membrane	catalytic activity;nucleotide binding;protein binding	Pancreatic cancer; Phospholipase D signaling pathway; Rap1 signaling pathway; Pathways in cancer; Ras signaling pathway	Translocation of GLUT4 to the plasma membrane; Gene and protein expression by JAK-STAT signaling after Interleukin-12 stimulation; p38MAPK events; Interleukin-12 family signaling	RalA downstream regulated genes; EGF/EGFR Signaling Pathway	hsa05212; hsa04072; hsa04015; hsa05200; hsa04014	R-HSA-1445148; R-HSA-8950505; R-HSA-171007; R-HSA-447115	145	154.884	81.3433	77.3563
Q92819	Hyaluronan synthase 2 OS=Homo sapiens OX=9606 GN=HAS2 PE=1 SV=1	>sp|Q92819|HYAS2_HUMAN Hyaluronan synthase 2 OS=Homo sapiens OX=9606 GN=HAS2 PE=1 SV=1	0	27	1	13	13	21	63.5	cell differentiation;cell organization and biogenesis;metabolic process;regulation of biological process;response to stimulus;transport	cytoplasm;membrane	catalytic activity		Hyaluronan biosynthesis and export			R-HSA-2142850	144	151.744	77.7612	84.2529
Q8WWI5	Choline transporter-like protein 1 OS=Homo sapiens OX=9606 GN=SLC44A1 PE=1 SV=1	>sp|Q8WWI5|CTL1_HUMAN Choline transporter-like protein 1 OS=Homo sapiens OX=9606 GN=SLC44A1 PE=1 SV=1	0	22	1	12	12	15	73.3	metabolic process;transport	membrane;mitochondrion	transporter activity	Choline metabolism in cancer	Synthesis of PC; Choline catabolism; Transport of bile salts and organic acids, metal ions and amine compounds		hsa05231	R-HSA-1483191; R-HSA-6798163; R-HSA-425366	135.5	136.512	98.9552	92.9885
Q96QK1	Vacuolar protein sorting-associated protein 35 OS=Homo sapiens OX=9606 GN=VPS35 PE=1 SV=2	>sp|Q96QK1|VPS35_HUMAN Vacuolar protein sorting-associated protein 35 OS=Homo sapiens OX=9606 GN=VPS35 PE=1 SV=2	0	13	1	10	10	11	91.6	cell organization and biogenesis;regulation of biological process;response to stimulus;transport	cytoplasm;cytosol;endosome;membrane;mitochondrion;vacuole	protein binding;transporter activity	Endocytosis	WNT ligand biogenesis and trafficking		hsa04144	R-HSA-3238698	109.3	111.628	126.716	126.092
Q04837	Single-stranded DNA-binding protein, mitochondrial OS=Homo sapiens OX=9606 GN=SSBP1 PE=1 SV=1	>sp|Q04837|SSBP_HUMAN Single-stranded DNA-binding protein, mitochondrial OS=Homo sapiens OX=9606 GN=SSBP1 PE=1 SV=1	0	18	1	2	2	2	17.2	cell organization and biogenesis;metabolic process;regulation of biological process	mitochondrion;nucleus;organelle lumen	DNA binding;protein binding;RNA binding	Homologous recombination; DNA replication; Mismatch repair	Transcriptional activation of mitochondrial biogenesis		hsa03440; hsa03030; hsa03430	R-HSA-2151201	137.5	134.419	98.3582	93.1034
P00403	Cytochrome c oxidase subunit 2 OS=Homo sapiens OX=9606 GN=MT-CO2 PE=1 SV=1	>sp|P00403|COX2_HUMAN Cytochrome c oxidase subunit 2 OS=Homo sapiens OX=9606 GN=MT-CO2 PE=1 SV=1	0	23	1	4	4	7	25.5	metabolic process;response to stimulus;transport	membrane;mitochondrion	catalytic activity;metal ion binding;protein binding;transporter activity	Huntington's disease; Parkinson's disease; Alzheimer's disease; Oxidative phosphorylation; Non-alcoholic fatty liver disease (NAFLD); Metabolic pathways; Cardiac muscle contraction	TP53 Regulates Metabolic Genes; Respiratory electron transport	Electron Transport Chain; Endothelin Pathways; EGF/EGFR Signaling Pathway	hsa05016; hsa05012; hsa05010; hsa00190; hsa04932; hsa01100; hsa04260	R-HSA-5628897; R-HSA-611105	133.4	132.907	101.791	96.6667
P14868	Aspartate--tRNA ligase, cytoplasmic OS=Homo sapiens OX=9606 GN=DARS1 PE=1 SV=2	>sp|P14868|SYDC_HUMAN Aspartate--tRNA ligase, cytoplasmic OS=Homo sapiens OX=9606 GN=DARS1 PE=1 SV=2	0	15	1	7	7	7	57.1	cell organization and biogenesis;metabolic process	cytoplasm;cytosol;membrane	catalytic activity;nucleotide binding;protein binding;RNA binding	Aminoacyl-tRNA biosynthesis	Cytosolic tRNA aminoacylation; SeMet incorporation into proteins	Alanine and aspartate metabolism	hsa00970	R-HSA-379716; R-HSA-2408517	105.3	101.163	133.433	135.977
O95394	Phosphoacetylglucosamine mutase OS=Homo sapiens OX=9606 GN=PGM3 PE=1 SV=1	>sp|O95394|AGM1_HUMAN Phosphoacetylglucosamine mutase OS=Homo sapiens OX=9606 GN=PGM3 PE=1 SV=1	0.001	4	1	2	2	2	59.8	metabolic process	cytosol	catalytic activity;metal ion binding	Amino sugar and nucleotide sugar metabolism; Metabolic pathways	Synthesis of UDP-N-acetyl-glucosamine	Glucuronidation	hsa00520; hsa01100	R-HSA-446210	133.9	133.023	95.5224	100.92
O94832	Unconventional myosin-Id OS=Homo sapiens OX=9606 GN=MYO1D PE=1 SV=2	>sp|O94832|MYO1D_HUMAN Unconventional myosin-Id OS=Homo sapiens OX=9606 GN=MYO1D PE=1 SV=2	0	13	1	11	11	11	116.1	regulation of biological process;transport	cytosol;endoplasmic reticulum;endosome;membrane	catalytic activity;motor activity;nucleotide binding;protein binding						155.1	148.953	81.4925	71.4943
Q9UJZ1	Stomatin-like protein 2, mitochondrial OS=Homo sapiens OX=9606 GN=STOML2 PE=1 SV=1	>sp|Q9UJZ1|STML2_HUMAN Stomatin-like protein 2, mitochondrial OS=Homo sapiens OX=9606 GN=STOML2 PE=1 SV=1	0	24	1	5	5	5	38.5	cell organization and biogenesis;cellular homeostasis;metabolic process;regulation of biological process;response to stimulus;transport	cytoplasm;cytoskeleton;membrane;mitochondrion	protein binding		Processing of SMDT1			R-HSA-8949664	139.4	136.395	96.5672	90.3448
P02792	Ferritin light chain OS=Homo sapiens OX=9606 GN=FTL PE=1 SV=2	>sp|P02792|FRIL_HUMAN Ferritin light chain OS=Homo sapiens OX=9606 GN=FTL PE=1 SV=2	0	28	1	4	4	10	20	cellular homeostasis;transport	cytosol;extracellular;membrane;organelle lumen;vacuole	metal ion binding;protein binding	Mineral absorption	Neutrophil degranulation; Golgi Associated Vesicle Biogenesis; Iron uptake and transport; Scavenging by Class A Receptors	NRF2 pathway	hsa04978	R-HSA-6798695; R-HSA-432722; R-HSA-917937; R-HSA-3000480	106.1	103.488	135.075	131.494
O75339	Cartilage intermediate layer protein 1 OS=Homo sapiens OX=9606 GN=CILP PE=1 SV=4	>sp|O75339|CILP1_HUMAN Cartilage intermediate layer protein 1 OS=Homo sapiens OX=9606 GN=CILP PE=1 SV=4	0	6	1	7	7	8	132.5	regulation of biological process	extracellular	catalytic activity;protein binding		Signaling by Type 1 Insulin-like Growth Factor 1 Receptor (IGF1R)			R-HSA-2404192	157.9	168.256	69.7015	58.2759
P01011	Alpha-1-antichymotrypsin OS=Homo sapiens OX=9606 GN=SERPINA3 PE=1 SV=2	>sp|P01011|AACT_HUMAN Alpha-1-antichymotrypsin OS=Homo sapiens OX=9606 GN=SERPINA3 PE=1 SV=2	0	32	1	13	13	27	47.6	defense response;regulation of biological process;response to stimulus;transport	extracellular;nucleus;organelle lumen	DNA binding;enzyme regulator activity;protein binding		Platelet degranulation ; Neutrophil degranulation	Selenium Micronutrient Network; Vitamin B12 Metabolism; Folate Metabolism		R-HSA-114608; R-HSA-6798695	105.2	107.442	133.284	130
P29692	Elongation factor 1-delta OS=Homo sapiens OX=9606 GN=EEF1D PE=1 SV=5	>sp|P29692|EF1D_HUMAN Elongation factor 1-delta OS=Homo sapiens OX=9606 GN=EEF1D PE=1 SV=5	0	41	1	8	7	16	31.1	metabolic process;regulation of biological process;response to stimulus	cytoplasm;cytosol;endoplasmic reticulum;nucleus	DNA binding;protein binding;RNA binding;signal transducer activity	Herpes simplex infection	Eukaryotic Translation Elongation	Translation Factors	hsa05168	R-HSA-156842	109.7	106.395	129.104	129.08
Q07955	Serine/arginine-rich splicing factor 1 OS=Homo sapiens OX=9606 GN=SRSF1 PE=1 SV=2	>sp|Q07955|SRSF1_HUMAN Serine/arginine-rich splicing factor 1 OS=Homo sapiens OX=9606 GN=SRSF1 PE=1 SV=2	0	11	1	3	3	3	27.7	cell differentiation;cell organization and biogenesis;metabolic process;regulation of biological process;transport	cytoplasm;nucleus;spliceosomal complex	protein binding;RNA binding	Spliceosome; Herpes simplex infection	Cleavage of Growing Transcript in the Termination Region ; Transport of Mature mRNA derived from an Intron-Containing Transcript; mRNA 3'-end processing; mRNA Splicing - Major Pathway; mRNA Splicing - Minor Pathway	mRNA Processing	hsa03040; hsa05168	R-HSA-109688; R-HSA-159236; R-HSA-72187; R-HSA-72163; R-HSA-72165	97.7	99.0698	137.313	143.793
P19883	Follistatin OS=Homo sapiens OX=9606 GN=FST PE=1 SV=2	>sp|P19883|FST_HUMAN Follistatin OS=Homo sapiens OX=9606 GN=FST PE=1 SV=2	0	45	1	12	12	26	38	cell differentiation;regulation of biological process;response to stimulus	extracellular	protein binding;signal transducer activity	TGF-beta signaling pathway	Antagonism of Activin by Follistatin	Differentiation Pathway; TGF-beta Receptor Signaling	hsa04350	R-HSA-2473224	87.1	92.4419	147.015	155.057
O43520	Phospholipid-transporting ATPase IC OS=Homo sapiens OX=9606 GN=ATP8B1 PE=1 SV=3	>sp|O43520|AT8B1_HUMAN Phospholipid-transporting ATPase IC OS=Homo sapiens OX=9606 GN=ATP8B1 PE=1 SV=3	0	2	1	2	2	2	143.6	cell organization and biogenesis;metabolic process;regulation of biological process;transport	endoplasmic reticulum;Golgi;membrane	catalytic activity;metal ion binding;nucleotide binding;protein binding;transporter activity		Ion transport by P-type ATPases			R-HSA-936837	150.9	145.349	85.6716	76.6667
P07996	Thrombospondin-1 OS=Homo sapiens OX=9606 GN=THBS1 PE=1 SV=2	>sp|P07996|TSP1_HUMAN Thrombospondin-1 OS=Homo sapiens OX=9606 GN=THBS1 PE=1 SV=2	0	66	1	71	67	472	129.3	cell organization and biogenesis;cellular component movement;defense response;metabolic process;regulation of biological process;response to stimulus;transport	cell surface;cytoplasm;endoplasmic reticulum;extracellular;organelle lumen	metal ion binding;protein binding	TGF-beta signaling pathway; MicroRNAs in cancer; Rap1 signaling pathway; Phagosome; Focal adhesion; Malaria; Proteoglycans in cancer; p53 signaling pathway; Bladder cancer; ECM-receptor interaction; PI3K-Akt signaling pathway	Platelet degranulation ; Integrin cell surface interactions; RUNX1 regulates genes involved in megakaryocyte differentiation and platelet function; Defective B3GALTL causes Peters-plus syndrome (PpS); O-glycosylation of TSR domain-containing proteins; Signaling by PDGF; Syndecan interactions	Bladder Cancer; Apoptosis-related network due to altered Notch3 in ovarian cancer; miRNA targets in ECM and membrane receptors; Focal Adhesion; TGF-beta Signaling Pathway; Focal Adhesion-PI3K-Akt-mTOR-signaling pathway; Inflammatory Response Pathway; TGF-beta Receptor Signaling; Senescence and Autophagy in Cancer	hsa04350; hsa05206; hsa04015; hsa04145; hsa04510; hsa05144; hsa05205; hsa04115; hsa05219; hsa04512; hsa04151	R-HSA-114608; R-HSA-216083; R-HSA-8936459; R-HSA-5083635; R-HSA-5173214; R-HSA-186797; R-HSA-3000170	84.2	86.3953	150.597	161.609
Q9H2X0	Chordin OS=Homo sapiens OX=9606 GN=CHRD PE=1 SV=2	>sp|Q9H2X0|CHRD_HUMAN Chordin OS=Homo sapiens OX=9606 GN=CHRD PE=1 SV=2	0	7	1	5	5	5	102	cell differentiation;development;regulation of biological process;response to stimulus	extracellular	protein binding	TGF-beta signaling pathway		Mesodermal Commitment Pathway	hsa04350		162.2	150.581	74.3284	67.2414
Q96SM3	Probable carboxypeptidase X1 OS=Homo sapiens OX=9606 GN=CPXM1 PE=2 SV=2	>sp|Q96SM3|CPXM1_HUMAN Probable carboxypeptidase X1 OS=Homo sapiens OX=9606 GN=CPXM1 PE=2 SV=2	0	28	1	15	15	28	81.6	metabolic process	extracellular	catalytic activity;metal ion binding						126	123.488	108.955	108.966
P26447	Protein S100-A4 OS=Homo sapiens OX=9606 GN=S100A4 PE=1 SV=1	>sp|P26447|S10A4_HUMAN Protein S100-A4 OS=Homo sapiens OX=9606 GN=S100A4 PE=1 SV=1	0	37	1	4	4	5	11.7	cell organization and biogenesis;regulation of biological process	extracellular;nucleus	metal ion binding;protein binding;RNA binding						130.9	135	97.3134	100.92
O43895	Xaa-Pro aminopeptidase 2 OS=Homo sapiens OX=9606 GN=XPNPEP2 PE=1 SV=3	>sp|O43895|XPP2_HUMAN Xaa-Pro aminopeptidase 2 OS=Homo sapiens OX=9606 GN=XPNPEP2 PE=1 SV=3	0.004	3	1	2	2	2	75.6	metabolic process	extracellular;membrane	catalytic activity;metal ion binding	Protein digestion and absorption	Post-translational modification: synthesis of GPI-anchored proteins		hsa04974	R-HSA-163125	131.4	130.465	104.179	99.5402
Q9NS15	Latent-transforming growth factor beta-binding protein 3 OS=Homo sapiens OX=9606 GN=LTBP3 PE=1 SV=4	>sp|Q9NS15|LTBP3_HUMAN Latent-transforming growth factor beta-binding protein 3 OS=Homo sapiens OX=9606 GN=LTBP3 PE=1 SV=4	0	20	1	18	17	26	139.3	regulation of biological process	extracellular	metal ion binding;protein binding		Molecules associated with elastic fibres			R-HSA-2129379	92.5	93.9535	142.388	151.034
P00746	Complement factor D OS=Homo sapiens OX=9606 GN=CFD PE=1 SV=5	>sp|P00746|CFAD_HUMAN Complement factor D OS=Homo sapiens OX=9606 GN=CFD PE=1 SV=5	0	58	1	11	11	17	27	defense response;metabolic process;regulation of biological process;response to stimulus;transport	extracellular;organelle lumen	catalytic activity	Complement and coagulation cascades; Staphylococcus aureus infection	Platelet degranulation ; Alternative complement activation; Neutrophil degranulation	Adipogenesis; Complement Activation; Complement and Coagulation Cascades	hsa04610; hsa05150	R-HSA-114608; R-HSA-173736; R-HSA-6798695	138.6	134.186	97.7612	92.5287
P00450	Ceruloplasmin OS=Homo sapiens OX=9606 GN=CP PE=1 SV=1	>sp|P00450|CERU_HUMAN Ceruloplasmin OS=Homo sapiens OX=9606 GN=CP PE=1 SV=1	0	38	1	31	31	78	122.1	cellular homeostasis;metabolic process;transport	extracellular;membrane;organelle lumen	catalytic activity;metal ion binding;protein binding	Porphyrin and chlorophyll metabolism	Metal ion SLC transporters; Post-translational protein phosphorylation; Regulation of Insulin-like Growth Factor (IGF) transport and uptake by Insulin-like Growth Factor Binding Proteins (IGFBPs); Iron uptake and transport; Defective CP causes aceruloplasminemia (ACERULOP)		hsa00860	R-HSA-425410; R-HSA-8957275; R-HSA-381426; R-HSA-917937; R-HSA-5619060	95.9	100.116	144.925	138.966
Q9Y5K8	V-type proton ATPase subunit D OS=Homo sapiens OX=9606 GN=ATP6V1D PE=1 SV=1	>sp|Q9Y5K8|VATD_HUMAN V-type proton ATPase subunit D OS=Homo sapiens OX=9606 GN=ATP6V1D PE=1 SV=1	0	11	1	2	2	2	28.2	cell organization and biogenesis;cellular homeostasis;regulation of biological process;response to stimulus;transport	cytosol;membrane	catalytic activity;protein binding;transporter activity	Phagosome; mTOR signaling pathway; Oxidative phosphorylation; Vibrio cholerae infection; Metabolic pathways; Epithelial cell signaling in Helicobacter pylori infection; Collecting duct acid secretion; Synaptic vesicle cycle; Rheumatoid arthritis	Transferrin endocytosis and recycling; ROS, RNS production in phagocytes; Ion channel transport; Insulin receptor recycling; Neutrophil degranulation		hsa04145; hsa04150; hsa00190; hsa05110; hsa01100; hsa05120; hsa04966; hsa04721; hsa05323	R-HSA-917977; R-HSA-1222556; R-HSA-983712; R-HSA-77387; R-HSA-6798695	101.8	105.233	132.687	136.552
P30041	Peroxiredoxin-6 OS=Homo sapiens OX=9606 GN=PRDX6 PE=1 SV=3	>sp|P30041|PRDX6_HUMAN Peroxiredoxin-6 OS=Homo sapiens OX=9606 GN=PRDX6 PE=1 SV=3	0	46	1	9	9	18	25	cellular homeostasis;metabolic process;regulation of biological process;response to stimulus;transport	cytoplasm;cytosol;extracellular;membrane;nucleus;organelle lumen;vacuole	antioxidant activity;catalytic activity;protein binding	Metabolic pathways	Neutrophil degranulation; Detoxification of Reactive Oxygen Species	NRF2 pathway	hsa01100	R-HSA-6798695; R-HSA-3299685	103.6	100.581	133.582	138.391
O15145	Actin-related protein 2/3 complex subunit 3 OS=Homo sapiens OX=9606 GN=ARPC3 PE=1 SV=3	>sp|O15145|ARPC3_HUMAN Actin-related protein 2/3 complex subunit 3 OS=Homo sapiens OX=9606 GN=ARPC3 PE=1 SV=3	0	17	1	3	3	4	20.5	cell organization and biogenesis;cellular component movement;regulation of biological process;response to stimulus	cytoplasm;cytoskeleton;cytosol;membrane	protein binding;structural molecule activity	Endocytosis; Pathogenic Escherichia coli infection; Salmonella infection; Regulation of actin cytoskeleton; Bacterial invasion of epithelial cells; Fc gamma R-mediated phagocytosis; Shigellosis	EPHB-mediated forward signaling; Clathrin-mediated endocytosis; RHO GTPases Activate WASPs and WAVEs; Regulation of actin dynamics for phagocytic cup formation	Pathogenic Escherichia coli infection	hsa04144; hsa05130; hsa05132; hsa04810; hsa05100; hsa04666; hsa05131	R-HSA-3928662; R-HSA-8856828; R-HSA-5663213; R-HSA-2029482	108	107.674	127.463	131.034
Q13822	Ectonucleotide pyrophosphatase/phosphodiesterase family member 2 OS=Homo sapiens OX=9606 GN=ENPP2 PE=1 SV=3	>sp|Q13822|ENPP2_HUMAN Ectonucleotide pyrophosphatase/phosphodiesterase family member 2 OS=Homo sapiens OX=9606 GN=ENPP2 PE=1 SV=3	0	24	1	18	18	27	98.9	cellular component movement;metabolic process;regulation of biological process;response to stimulus;transport	extracellular;membrane	catalytic activity;metal ion binding;protein binding;receptor activity	Ether lipid metabolism	Vitamin B5 (pantothenate) metabolism		hsa00565	R-HSA-199220	151.6	157.791	80	67.931
P15311	Ezrin OS=Homo sapiens OX=9606 GN=EZR PE=1 SV=4	>sp|P15311|EZRI_HUMAN Ezrin OS=Homo sapiens OX=9606 GN=EZR PE=1 SV=4	0	32	1	23	9	46	69.4	cell differentiation;cell organization and biogenesis;cellular component movement;metabolic process;regulation of biological process;response to stimulus;transport	cytoplasm;cytoskeleton;cytosol;endosome;membrane	protein binding;RNA binding	Pathogenic Escherichia coli infection; MicroRNAs in cancer; Proteoglycans in cancer; Regulation of actin cytoskeleton; Leukocyte transendothelial migration; Gastric acid secretion	Netrin-1 signaling; Recycling pathway of L1	Pathogenic Escherichia coli infection; AGE/RAGE pathway; VEGFA-VEGFR2 Signaling Pathway; Regulation of Actin Cytoskeleton	hsa05130; hsa05206; hsa05205; hsa04810; hsa04670; hsa04971	R-HSA-373752; R-HSA-437239	102.7	104.535	131.94	136.782
O76076	CCN family member 5 OS=Homo sapiens OX=9606 GN=CCN5 PE=1 SV=1	>sp|O76076|CCN5_HUMAN CCN family member 5 OS=Homo sapiens OX=9606 GN=CCN5 PE=1 SV=1	0	38	1	6	6	18	26.8	cell communication;regulation of biological process;response to stimulus	extracellular	protein binding						186.7	189.07	47.4627	21.7241
P13521	Secretogranin-2 OS=Homo sapiens OX=9606 GN=SCG2 PE=1 SV=2	>sp|P13521|SCG2_HUMAN Secretogranin-2 OS=Homo sapiens OX=9606 GN=SCG2 PE=1 SV=2	0	7	1	4	4	5	70.9	cellular component movement;defense response;metabolic process;regulation of biological process;response to stimulus;transport	extracellular;organelle lumen	protein binding		Post-translational protein phosphorylation; Regulation of Insulin-like Growth Factor (IGF) transport and uptake by Insulin-like Growth Factor Binding Proteins (IGFBPs)			R-HSA-8957275; R-HSA-381426	138.4	140.698	95.6716	87.931
Q14160	Protein scribble homolog OS=Homo sapiens OX=9606 GN=SCRIB PE=1 SV=4	>sp|Q14160|SCRIB_HUMAN Protein scribble homolog OS=Homo sapiens OX=9606 GN=SCRIB PE=1 SV=4	0	2	1	2	2	2	174.8	cell communication;cell death;cell differentiation;cell organization and biogenesis;cell proliferation;cellular component movement;development;metabolic process;regulation of biological process;response to stimulus;transport	cytoplasm;membrane	catalytic activity;protein binding	Viral carcinogenesis; Hippo signaling pathway	Asymmetric localization of PCP proteins	Human Thyroid Stimulating Hormone (TSH) signaling pathway	hsa05203; hsa04390	R-HSA-4608870	94.5	101.744	140.896	142.069
P37235	Hippocalcin-like protein 1 OS=Homo sapiens OX=9606 GN=HPCAL1 PE=1 SV=3	>sp|P37235|HPCL1_HUMAN Hippocalcin-like protein 1 OS=Homo sapiens OX=9606 GN=HPCAL1 PE=1 SV=3	0	26	1	5	5	6	22.3		membrane	metal ion binding;protein binding						139.8	135.698	96.7164	90.4598
P11216	Glycogen phosphorylase, brain form OS=Homo sapiens OX=9606 GN=PYGB PE=1 SV=5	>sp|P11216|PYGB_HUMAN Glycogen phosphorylase, brain form OS=Homo sapiens OX=9606 GN=PYGB PE=1 SV=5	0	25	1	17	12	18	96.6	metabolic process;transport	cytoplasm;extracellular;membrane;organelle lumen	catalytic activity;protein binding	Insulin signaling pathway; Glucagon signaling pathway; Starch and sucrose metabolism; Metabolic pathways; Insulin resistance	Neutrophil degranulation; Glycogen breakdown (glycogenolysis)	Glycogen Metabolism	hsa04910; hsa04922; hsa00500; hsa01100; hsa04931	R-HSA-6798695; R-HSA-70221	110.5	107.558	128.657	127.356
Q8IUD2	ELKS/Rab6-interacting/CAST family member 1 OS=Homo sapiens OX=9606 GN=ERC1 PE=1 SV=1	>sp|Q8IUD2|RB6I2_HUMAN ELKS/Rab6-interacting/CAST family member 1 OS=Homo sapiens OX=9606 GN=ERC1 PE=1 SV=1	0.001	2	1	2	2	2	128	development;metabolic process;regulation of biological process;transport	cytoplasm;endoplasmic reticulum;Golgi;membrane	protein binding;transporter activity	NF-kappa B signaling pathway			hsa04064		130	133.605	98.5075	102.414
P11142	Heat shock cognate 71 kDa protein OS=Homo sapiens OX=9606 GN=HSPA8 PE=1 SV=1	>sp|P11142|HSP7C_HUMAN Heat shock cognate 71 kDa protein OS=Homo sapiens OX=9606 GN=HSPA8 PE=1 SV=1	0	48	1	26	21	61	70.9	cell communication;cell organization and biogenesis;metabolic process;regulation of biological process;response to stimulus;transport	cytoplasm;cytosol;endosome;extracellular;membrane;nucleus;organelle lumen;spliceosomal complex	catalytic activity;nucleotide binding;protein binding;RNA binding	Endocytosis; Longevity regulating pathway - multiple species; Epstein-Barr virus infection; Spliceosome; MAPK signaling pathway; Protein processing in endoplasmic reticulum; Toxoplasmosis; Measles; Influenza A; Estrogen signaling pathway; Legionellosis; Antigen processing and presentation	Protein methylation; Clathrin-mediated endocytosis; Regulation of HSF1-mediated heat shock response; Golgi Associated Vesicle Biogenesis; GABA synthesis, release, reuptake and degradation; Lysosome Vesicle Biogenesis; CHL1 interactions; AUF1 (hnRNP D0) binds and destabilizes mRNA; Attenuation phase; Neutrophil degranulation; mRNA Splicing - Major Pathway; Interleukin-4 and 13 signaling; HSP90 cha…	Parkin-Ubiquitin Proteasomal System pathway; MAPK Signaling Pathway; Exercise-induced Circadian Regulation	hsa04144; hsa04213; hsa05169; hsa03040; hsa04010; hsa04141; hsa05145; hsa05162; hsa05164; hsa04915; hsa05134; hsa04612	R-HSA-8876725; R-HSA-8856828; R-HSA-3371453; R-HSA-432722; R-HSA-888590; R-HSA-432720; R-HSA-447041; R-HSA-450408; R-HSA-3371568; R-HSA-6798695; R-HSA-72163; R-HSA-6785807; R-HSA-3371497	130.5	129.884	105.075	100.46
P42830	C-X-C motif chemokine 5 OS=Homo sapiens OX=9606 GN=CXCL5 PE=1 SV=1	>sp|P42830|CXCL5_HUMAN C-X-C motif chemokine 5 OS=Homo sapiens OX=9606 GN=CXCL5 PE=1 SV=1	0	43	1	4	3	8	12	cell communication;cellular component movement;defense response;regulation of biological process;response to stimulus	extracellular	protein binding	TNF signaling pathway; Cytokine-cytokine receptor interaction; Pertussis; Chemokine signaling pathway; Rheumatoid arthritis	Chemokine receptors bind chemokines; G alpha (i) signalling events	Chemokine signaling pathway	hsa04668; hsa04060; hsa05133; hsa04062; hsa05323	R-HSA-380108; R-HSA-418594	145.2	156.047	81.4925	75.8621
P0C0L5	Complement C4-B OS=Homo sapiens OX=9606 GN=C4B PE=1 SV=2	>sp|P0C0L5|CO4B_HUMAN Complement C4-B OS=Homo sapiens OX=9606 GN=C4B PE=1 SV=2	0	17	1	23	3	28	192.6	defense response;metabolic process;regulation of biological process;response to stimulus	extracellular;membrane	catalytic activity;enzyme regulator activity;protein binding	Pertussis; Complement and coagulation cascades; Systemic lupus erythematosus; Staphylococcus aureus infection	Initial triggering of complement; Regulation of Complement cascade; Activation of C3 and C5	Allograft Rejection; Oxidative Damage; Complement Activation; Complement and Coagulation Cascades; Sudden Infant Death Syndrome (SIDS) Susceptibility Pathways	hsa05133; hsa04610; hsa05322; hsa05150	R-HSA-166663; R-HSA-977606; R-HSA-174577	100.2	92.2093	143.134	143.218
Q9NP72	Ras-related protein Rab-18 OS=Homo sapiens OX=9606 GN=RAB18 PE=1 SV=1	>sp|Q9NP72|RAB18_HUMAN Ras-related protein Rab-18 OS=Homo sapiens OX=9606 GN=RAB18 PE=1 SV=1	0	24	1	4	4	6	23	cell organization and biogenesis;development;regulation of biological process;response to stimulus;transport	cytosol;Golgi;membrane	catalytic activity;nucleotide binding;protein binding		COPI-independent Golgi-to-ER retrograde traffic; Neutrophil degranulation; RAB GEFs exchange GTP for GDP on RABs; RAB geranylgeranylation			R-HSA-6811436; R-HSA-6798695; R-HSA-8876198; R-HSA-8873719	130.2	127.791	105.821	102.299
O75578	Integrin alpha-10 OS=Homo sapiens OX=9606 GN=ITGA10 PE=2 SV=2	>sp|O75578|ITA10_HUMAN Integrin alpha-10 OS=Homo sapiens OX=9606 GN=ITGA10 PE=2 SV=2	0	7	1	4	4	4	127.5	cell organization and biogenesis;regulation of biological process;response to stimulus	membrane	metal ion binding;protein binding	Arrhythmogenic right ventricular cardiomyopathy (ARVC); Dilated cardiomyopathy; Focal adhesion; Regulation of actin cytoskeleton; ECM-receptor interaction; PI3K-Akt signaling pathway; Hypertrophic cardiomyopathy (HCM)	CHL1 interactions; Integrin cell surface interactions; Platelet Adhesion to exposed collagen	Integrin-mediated Cell Adhesion; Arrhythmogenic Right Ventricular Cardiomyopathy; Focal Adhesion; Focal Adhesion-PI3K-Akt-mTOR-signaling pathway	hsa05412; hsa05414; hsa04510; hsa04810; hsa04512; hsa04151; hsa05410	R-HSA-447041; R-HSA-216083; R-HSA-75892	156.8	147.674	80.7463	71.3793
Q14563	Semaphorin-3A OS=Homo sapiens OX=9606 GN=SEMA3A PE=1 SV=1	>sp|Q14563|SEM3A_HUMAN Semaphorin-3A OS=Homo sapiens OX=9606 GN=SEMA3A PE=1 SV=1	0.001	3	1	2	2	2	88.8	cell death;cell differentiation;cell growth;cell organization and biogenesis;cellular component movement;development;regulation of biological process;response to stimulus	extracellular;membrane	protein binding	Axon guidance	SEMA3A-Plexin repulsion signaling by inhibiting Integrin adhesion; Sema3A PAK dependent Axon repulsion; CRMPs in Sema3A signaling		hsa04360	R-HSA-399955; R-HSA-399954; R-HSA-399956	96.4	99.3023	145.672	138.621
P56537	Eukaryotic translation initiation factor 6 OS=Homo sapiens OX=9606 GN=EIF6 PE=1 SV=1	>sp|P56537|IF6_HUMAN Eukaryotic translation initiation factor 6 OS=Homo sapiens OX=9606 GN=EIF6 PE=1 SV=1	0	11	1	2	2	2	26.6	cell organization and biogenesis;metabolic process;regulation of biological process;response to stimulus;transport	cytoplasm;cytosol;nucleus	protein binding;RNA binding	Ribosome biogenesis in eukaryotes		Translation Factors	hsa03008		123.2	124.07	109.254	111.379
P12814	Alpha-actinin-1 OS=Homo sapiens OX=9606 GN=ACTN1 PE=1 SV=2	>sp|P12814|ACTN1_HUMAN Alpha-actinin-1 OS=Homo sapiens OX=9606 GN=ACTN1 PE=1 SV=2	0	71	1	53	32	175	103	cell differentiation;cell organization and biogenesis;regulation of biological process;transport	cytoplasm;cytoskeleton;cytosol;extracellular;membrane;organelle lumen	metal ion binding;protein binding;RNA binding	Viral carcinogenesis; Amoebiasis; Arrhythmogenic right ventricular cardiomyopathy (ARVC); Tight junction; Focal adhesion; Adherens junction; Regulation of actin cytoskeleton; Leukocyte transendothelial migration; Systemic lupus erythematosus	Platelet degranulation ; Nephrin family interactions; Regulation of cytoskeletal remodeling and cell spreading by IPP complex components; Syndecan interactions	Arrhythmogenic Right Ventricular Cardiomyopathy; Focal Adhesion; Regulation of Actin Cytoskeleton	hsa05203; hsa05146; hsa05412; hsa04530; hsa04510; hsa04520; hsa04810; hsa04670; hsa05322	R-HSA-114608; R-HSA-373753; R-HSA-446388; R-HSA-3000170	97.2	100	144.627	137.816
P00966	Argininosuccinate synthase OS=Homo sapiens OX=9606 GN=ASS1 PE=1 SV=2	>sp|P00966|ASSY_HUMAN Argininosuccinate synthase OS=Homo sapiens OX=9606 GN=ASS1 PE=1 SV=2	0	5	1	2	2	2	46.5	metabolic process;regulation of biological process;response to stimulus	cytoplasm;cytosol;mitochondrion	catalytic activity;nucleotide binding;protein binding;RNA binding	Arginine biosynthesis; Alanine, aspartate and glutamate metabolism; Biosynthesis of amino acids; Metabolic pathways	Urea cycle	Alanine and aspartate metabolism; Amino Acid metabolism; Urea cycle and metabolism of amino groups	hsa00220; hsa00250; hsa01230; hsa01100	R-HSA-70635	133.9	136.279	100.149	94.023
O95782	AP-2 complex subunit alpha-1 OS=Homo sapiens OX=9606 GN=AP2A1 PE=1 SV=3	>sp|O95782|AP2A1_HUMAN AP-2 complex subunit alpha-1 OS=Homo sapiens OX=9606 GN=AP2A1 PE=1 SV=3	0	22	1	18	14	22	107.5	cell organization and biogenesis;cellular component movement;metabolic process;regulation of biological process;response to stimulus;transport	cytosol;membrane	protein binding;transporter activity	Endocytosis; Huntington's disease; Endocrine and other factor-regulated calcium reabsorption; Synaptic vesicle cycle	Cargo recognition for clathrin-mediated endocytosis; Nef Mediated CD8 Down-regulation; Nef Mediated CD4 Down-regulation; Trafficking of GluR2-containing AMPA receptors; Recycling pathway of L1; LDL clearance; EPH-ephrin mediated repulsion of cells; Retrograde neurotrophin signalling; VLDLR internalisation and degradation; WNT5A-dependent internalization of FZD2, FZD5 and ROR2; MHC class II antige…	Synaptic Vesicle Pathway; EGF/EGFR Signaling Pathway	hsa04144; hsa05016; hsa04961; hsa04721	R-HSA-8856825; R-HSA-182218; R-HSA-167590; R-HSA-416993; R-HSA-437239; R-HSA-8964038; R-HSA-3928665; R-HSA-177504; R-HSA-8866427; R-HSA-5140745; R-HSA-2132295; R-HSA-5099900	115.6	114.884	120.149	120.69
P53007	Tricarboxylate transport protein, mitochondrial OS=Homo sapiens OX=9606 GN=SLC25A1 PE=1 SV=2	>sp|P53007|TXTP_HUMAN Tricarboxylate transport protein, mitochondrial OS=Homo sapiens OX=9606 GN=SLC25A1 PE=1 SV=2	0	7	1	2	2	4	34	metabolic process;transport	membrane;mitochondrion;nucleus	transporter activity		Gluconeogenesis; Fatty acyl-CoA biosynthesis			R-HSA-70263; R-HSA-75105	133.2	131.512	96.7164	102.184
P61812	Transforming growth factor beta-2 proprotein OS=Homo sapiens OX=9606 GN=TGFB2 PE=1 SV=1	>sp|P61812|TGFB2_HUMAN Transforming growth factor beta-2 proprotein OS=Homo sapiens OX=9606 GN=TGFB2 PE=1 SV=1	0	4	1	2	2	4	47.7	cell communication;cell death;cell differentiation;cell division;cell growth;cell organization and biogenesis;cell proliferation;cellular component movement;metabolic process;regulation of biological process;response to stimulus;transport	extracellular;organelle lumen	protein binding	Chagas disease (American trypanosomiasis); Endocytosis; TGF-beta signaling pathway; Inflammatory bowel disease (IBD); Amoebiasis; Osteoclast differentiation; Hepatitis B; Pancreatic cancer; FoxO signaling pathway; Dilated cardiomyopathy; MicroRNAs in cancer; Chronic myeloid leukemia; Cytokine-cytokine receptor interaction; Hippo signaling pathway; Leishmaniasis; MAPK signaling pathway; Colorectal…	Platelet degranulation ; ECM proteoglycans; Molecules associated with elastic fibres	Extracellular vesicle-mediated signaling in recipient cells; NRF2 pathway; MAPK Signaling Pathway; p38 MAPK Signaling Pathway; Endochondral Ossification	hsa05142; hsa04144; hsa04350; hsa05321; hsa05146; hsa04380; hsa05161; hsa05212; hsa04068; hsa05414; hsa05206; hsa05220; hsa04060; hsa04390; hsa05140; hsa04010; hsa05210; hsa05200; hsa04933; hsa05211; hsa05152; hsa05166; hsa05145; hsa05144; hsa05205; hsa04110; hsa05410; hsa05323	R-HSA-114608; R-HSA-3000178; R-HSA-2129379	70.4	61.1628	170	187.356
O60568	Multifunctional procollagen lysine hydroxylase and glycosyltransferase LH3 OS=Homo sapiens OX=9606 GN=PLOD3 PE=1 SV=1	>sp|O60568|PLOD3_HUMAN Multifunctional procollagen lysine hydroxylase and glycosyltransferase LH3 OS=Homo sapiens OX=9606 GN=PLOD3 PE=1 SV=1	0	37	1	24	24	51	84.7	cell organization and biogenesis;metabolic process;response to stimulus	endoplasmic reticulum;Golgi;membrane	catalytic activity;metal ion binding;protein binding	Lysine degradation; Other types of O-glycan biosynthesis	Collagen biosynthesis and modifying enzymes		hsa00310; hsa00514	R-HSA-1650814	73.5	73.7209	161.343	178.161
P16035	Metalloproteinase inhibitor 2 OS=Homo sapiens OX=9606 GN=TIMP2 PE=1 SV=2	>sp|P16035|TIMP2_HUMAN Metalloproteinase inhibitor 2 OS=Homo sapiens OX=9606 GN=TIMP2 PE=1 SV=2	0	45	1	10	10	85	24.4	cell organization and biogenesis;regulation of biological process;response to stimulus;transport	cell surface;extracellular;organelle lumen	enzyme regulator activity;metal ion binding;protein binding		Activation of Matrix Metalloproteinases; Neutrophil degranulation	Matrix Metalloproteinases; Angiogenesis; IL1 and megakaryocytes in obesity		R-HSA-1592389; R-HSA-6798695	86.6	95.3488	147.164	152.759
Q9P035	Very-long-chain (3R)-3-hydroxyacyl-CoA dehydratase 3 OS=Homo sapiens OX=9606 GN=HACD3 PE=1 SV=2	>sp|Q9P035|HACD3_HUMAN Very-long-chain (3R)-3-hydroxyacyl-CoA dehydratase 3 OS=Homo sapiens OX=9606 GN=HACD3 PE=1 SV=2	0	9	1	2	2	2	43.1	metabolic process;regulation of biological process;response to stimulus	cytosol;endoplasmic reticulum;membrane;mitochondrion	catalytic activity;enzyme regulator activity;protein binding	Fatty acid elongation; Biosynthesis of unsaturated fatty acids; Fatty acid metabolism	Synthesis of very long-chain fatty acyl-CoAs		hsa00062; hsa01040; hsa01212	R-HSA-75876	141.4	145.698	91.6418	82.6437
Q9BYI3	Hyccin OS=Homo sapiens OX=9606 GN=FAM126A PE=1 SV=2	>sp|Q9BYI3|HYCCI_HUMAN Hyccin OS=Homo sapiens OX=9606 GN=FAM126A PE=1 SV=2	0.004	3	1	2	2	2	57.6	cell organization and biogenesis;metabolic process;regulation of biological process;response to stimulus	cytoplasm;cytosol;membrane	protein binding;signal transducer activity						130.5	133.023	97.9104	102.874
P16870	Carboxypeptidase E OS=Homo sapiens OX=9606 GN=CPE PE=1 SV=1	>sp|P16870|CBPE_HUMAN Carboxypeptidase E OS=Homo sapiens OX=9606 GN=CPE PE=1 SV=1	0	4	1	2	2	2	53.1	cell organization and biogenesis;metabolic process;regulation of biological process;response to stimulus	extracellular;Golgi;membrane;nucleus	catalytic activity;metal ion binding;protein binding	Type I diabetes mellitus	Insulin processing		hsa04940	R-HSA-264876	146.6	154.186	84.1791	74.023
P02042	Hemoglobin subunit delta OS=Homo sapiens OX=9606 GN=HBD PE=1 SV=2	>sp|P02042|HBD_HUMAN Hemoglobin subunit delta OS=Homo sapiens OX=9606 GN=HBD PE=1 SV=2	0	78	1	11	4	66	16	coagulation;transport	cytosol	metal ion binding;protein binding;transporter activity		Factors involved in megakaryocyte development and platelet production			R-HSA-983231	102.2	101.86	140	133.793
Q9UKP4	A disintegrin and metalloproteinase with thrombospondin motifs 7 OS=Homo sapiens OX=9606 GN=ADAMTS7 PE=1 SV=2	>sp|Q9UKP4|ATS7_HUMAN A disintegrin and metalloproteinase with thrombospondin motifs 7 OS=Homo sapiens OX=9606 GN=ADAMTS7 PE=1 SV=2	0	14	1	16	16	21	184	metabolic process;regulation of biological process;response to stimulus	cell surface;extracellular;organelle lumen	catalytic activity;metal ion binding;protein binding		O-glycosylation of TSR domain-containing proteins; Defective B3GALTL causes Peters-plus syndrome (PpS)			R-HSA-5173214; R-HSA-5083635	127.1	127.326	108.209	104.483
O00339	Matrilin-2 OS=Homo sapiens OX=9606 GN=MATN2 PE=1 SV=4	>sp|O00339|MATN2_HUMAN Matrilin-2 OS=Homo sapiens OX=9606 GN=MATN2 PE=1 SV=4	0	13	1	11	11	16	106.8	cell organization and biogenesis;cellular component movement;response to stimulus	extracellular	metal ion binding;protein binding						52.7	50.1163	182.985	208.736
P10915	Hyaluronan and proteoglycan link protein 1 OS=Homo sapiens OX=9606 GN=HAPLN1 PE=2 SV=2	>sp|P10915|HPLN1_HUMAN Hyaluronan and proteoglycan link protein 1 OS=Homo sapiens OX=9606 GN=HAPLN1 PE=2 SV=2	0	25	1	6	6	6	40.1	cell organization and biogenesis	extracellular	structural molecule activity		ECM proteoglycans			R-HSA-3000178	60.4	63.1395	172.985	194.828
P12830	Cadherin-1 OS=Homo sapiens OX=9606 GN=CDH1 PE=1 SV=3	>sp|P12830|CADH1_HUMAN Cadherin-1 OS=Homo sapiens OX=9606 GN=CDH1 PE=1 SV=3	0	8	1	6	6	7	97.4	cell organization and biogenesis;regulation of biological process;response to stimulus	cytoplasm;cytoskeleton;endosome;extracellular;Golgi;membrane	metal ion binding;protein binding	Pathogenic Escherichia coli infection; Hippo signaling pathway; Rap1 signaling pathway; Cell adhesion molecules (CAMs); Endometrial cancer; Pathways in cancer; Melanoma; Adherens junction; Bacterial invasion of epithelial cells; Bladder cancer; Thyroid cancer	Adherens junctions interactions; Integrin cell surface interactions; Degradation of the extracellular matrix; Immunoregulatory interactions between a Lymphoid and a non-Lymphoid cell; InlA-mediated entry of Listeria monocytogenes into host cells; Apoptotic cleavage of cell adhesion proteins; RHO GTPases activate IQGAPs	Cell Cycle; Integrated Breast Cancer Pathway; Neural Crest Differentiation; Pathogenic Escherichia coli infection; Bladder Cancer; Preimplantation Embryo; H19 action Rb-E2F1 signaling and CDK-beta-catenin activity	hsa05130; hsa04390; hsa04015; hsa04514; hsa05213; hsa05200; hsa05218; hsa04520; hsa05100; hsa05219; hsa05216	R-HSA-418990; R-HSA-216083; R-HSA-1474228; R-HSA-198933; R-HSA-8876493; R-HSA-351906; R-HSA-5626467	107.1	104.419	129.701	133.563
Q8IWU6	Extracellular sulfatase Sulf-1 OS=Homo sapiens OX=9606 GN=SULF1 PE=1 SV=1	>sp|Q8IWU6|SULF1_HUMAN Extracellular sulfatase Sulf-1 OS=Homo sapiens OX=9606 GN=SULF1 PE=1 SV=1	0.004	2	1	2	2	2	101	cell death;cell organization and biogenesis;metabolic process;regulation of biological process;response to stimulus	cell surface;endoplasmic reticulum;Golgi;membrane	catalytic activity;metal ion binding						71.6	75	161.493	178.851
P53621	Coatomer subunit alpha OS=Homo sapiens OX=9606 GN=COPA PE=1 SV=2	>sp|P53621|COPA_HUMAN Coatomer subunit alpha OS=Homo sapiens OX=9606 GN=COPA PE=1 SV=2	0	12	1	12	12	15	138.3	regulation of biological process;transport	cytoplasm;cytosol;extracellular;Golgi;membrane	protein binding;structural molecule activity		COPI-dependent Golgi-to-ER retrograde traffic; COPI-mediated anterograde transport			R-HSA-6811434; R-HSA-6807878	110.7	108.256	128.657	126.437
P35442	Thrombospondin-2 OS=Homo sapiens OX=9606 GN=THBS2 PE=1 SV=2	>sp|P35442|TSP2_HUMAN Thrombospondin-2 OS=Homo sapiens OX=9606 GN=THBS2 PE=1 SV=2	0	47	1	44	40	229	129.9	regulation of biological process	extracellular	metal ion binding;protein binding	Phagosome; Focal adhesion; Malaria; ECM-receptor interaction; PI3K-Akt signaling pathway	Signaling by PDGF; O-glycosylation of TSR domain-containing proteins; Defective B3GALTL causes Peters-plus syndrome (PpS)	miRNA targets in ECM and membrane receptors; Focal Adhesion; Focal Adhesion-PI3K-Akt-mTOR-signaling pathway; miR-509-3p alteration of YAP1/ECM axis	hsa04145; hsa04510; hsa05144; hsa04512; hsa04151	R-HSA-186797; R-HSA-5173214; R-HSA-5083635	95.8	98.6047	138.06	145.747
P27348	14-3-3 protein theta OS=Homo sapiens OX=9606 GN=YWHAQ PE=1 SV=1	>sp|P27348|1433T_HUMAN 14-3-3 protein theta OS=Homo sapiens OX=9606 GN=YWHAQ PE=1 SV=1	0	47	1	13	7	61	27.7	cell organization and biogenesis;regulation of biological process;response to stimulus;transport	cytoplasm;cytosol;membrane;mitochondrion	protein binding	Viral carcinogenesis; Pathogenic Escherichia coli infection; Hepatitis B; Epstein-Barr virus infection; Hippo signaling pathway; Oocyte meiosis; Cell cycle; PI3K-Akt signaling pathway	Translocation of GLUT4 to the plasma membrane; Chk1/Chk2(Cds1) mediated inactivation of Cyclin B:Cdk1 complex; TP53 Regulates Metabolic Genes; Activation of BAD and translocation to mitochondria ; RHO GTPases activate PKNs	Cell Cycle; Pathogenic Escherichia coli infection; Primary Focal Segmental Glomerulosclerosis FSGS; IL-3 Signaling Pathway; Myometrial Relaxation and Contraction Pathways; Calcium Regulation in the Cardiac Cell; Sudden Infant Death Syndrome (SIDS) Susceptibility Pathways	hsa05203; hsa05130; hsa05161; hsa05169; hsa04390; hsa04114; hsa04110; hsa04151	R-HSA-1445148; R-HSA-75035; R-HSA-5628897; R-HSA-111447; R-HSA-5625740	137.8	141.395	86.7164	94.9425
P01857	Immunoglobulin heavy constant gamma 1 OS=Homo sapiens OX=9606 GN=IGHG1 PE=1 SV=1	>sp|P01857|IGHG1_HUMAN Immunoglobulin heavy constant gamma 1 OS=Homo sapiens OX=9606 GN=IGHG1 PE=1 SV=1	0	42	1	10	3	16	36.1	cell organization and biogenesis;cellular component movement;defense response;metabolic process;regulation of biological process;response to stimulus;transport	extracellular;membrane	catalytic activity;metal ion binding;protein binding		Regulation of Complement cascade; Classical antibody-mediated complement activation; FCGR activation; Regulation of actin dynamics for phagocytic cup formation; Interleukin-4 and 13 signaling; Role of phospholipids in phagocytosis			R-HSA-977606; R-HSA-173623; R-HSA-2029481; R-HSA-2029482; R-HSA-6785807; R-HSA-2029485	102.7	99.6512	134.03	139.885
Q13591	Semaphorin-5A OS=Homo sapiens OX=9606 GN=SEMA5A PE=1 SV=3	>sp|Q13591|SEM5A_HUMAN Semaphorin-5A OS=Homo sapiens OX=9606 GN=SEMA5A PE=1 SV=3	0	22	1	19	18	30	120.5	cell communication;cell differentiation;cell organization and biogenesis;cell proliferation;cellular component movement;development;regulation of biological process;response to stimulus	membrane	protein binding	Axon guidance	Other semaphorin interactions; O-glycosylation of TSR domain-containing proteins; Defective B3GALTL causes Peters-plus syndrome (PpS)		hsa04360	R-HSA-416700; R-HSA-5173214; R-HSA-5083635	65.4	67.6744	167.91	188.391
Q8WUM4	Programmed cell death 6-interacting protein OS=Homo sapiens OX=9606 GN=PDCD6IP PE=1 SV=1	>sp|Q8WUM4|PDC6I_HUMAN Programmed cell death 6-interacting protein OS=Homo sapiens OX=9606 GN=PDCD6IP PE=1 SV=1	0	45	1	35	35	69	96	cell death;cell division;cell organization and biogenesis;regulation of biological process;transport	cytoplasm;cytoskeleton;cytosol;extracellular;membrane	protein binding	Endocytosis	Budding and maturation of HIV virion; Uptake and function of anthrax toxins		hsa04144	R-HSA-162588; R-HSA-5210891	107.7	105	129.104	132.759
P06576	ATP synthase subunit beta, mitochondrial OS=Homo sapiens OX=9606 GN=ATP5F1B PE=1 SV=3	>sp|P06576|ATPB_HUMAN ATP synthase subunit beta, mitochondrial OS=Homo sapiens OX=9606 GN=ATP5F1B PE=1 SV=3	0	49	1	18	18	37	56.5	cell differentiation;cell organization and biogenesis;cellular homeostasis;metabolic process;regulation of biological process;transport	cell surface;membrane;mitochondrion;nucleus;organelle lumen	catalytic activity;nucleotide binding;protein binding;transporter activity	Huntington's disease; Parkinson's disease; Alzheimer's disease; Oxidative phosphorylation; Metabolic pathways	Transcriptional activation of mitochondrial biogenesis; Cristae formation; Mitochondrial protein import; Formation of ATP by chemiosmotic coupling; Metabolism of proteins	Electron Transport Chain; Oxidative phosphorylation	hsa05016; hsa05012; hsa05010; hsa00190; hsa01100	R-HSA-2151201; R-HSA-8949613; R-HSA-1268020; R-HSA-163210; R-HSA-392499	132.2	134.651	95.3731	101.379
P36871	Phosphoglucomutase-1 OS=Homo sapiens OX=9606 GN=PGM1 PE=1 SV=3	>sp|P36871|PGM1_HUMAN Phosphoglucomutase-1 OS=Homo sapiens OX=9606 GN=PGM1 PE=1 SV=3	0	16	1	8	8	9	61.4	metabolic process;transport	cytoplasm;cytoskeleton;cytosol;extracellular	catalytic activity;metal ion binding;protein binding	Purine metabolism; Galactose metabolism; Starch and sucrose metabolism; Pentose phosphate pathway; Glycolysis / Gluconeogenesis; Amino sugar and nucleotide sugar metabolism; Metabolic pathways	Neutrophil degranulation; Galactose catabolism; Glycogen breakdown (glycogenolysis); Glycogen synthesis; Defective PGM1 causes PGM1-CDG (CDG1t)	Ectoderm Differentiation; Glycogen Metabolism; Glucuronidation	hsa00230; hsa00052; hsa00500; hsa00030; hsa00010; hsa00520; hsa01100	R-HSA-6798695; R-HSA-70370; R-HSA-70221; R-HSA-3322077; R-HSA-5609974	105.6	108.837	131.94	129.08
Q96HF1	Secreted frizzled-related protein 2 OS=Homo sapiens OX=9606 GN=SFRP2 PE=1 SV=2	>sp|Q96HF1|SFRP2_HUMAN Secreted frizzled-related protein 2 OS=Homo sapiens OX=9606 GN=SFRP2 PE=1 SV=2	0	23	1	5	5	9	33.5	cell communication;cell death;cell differentiation;cell organization and biogenesis;cell proliferation;development;regulation of biological process;response to stimulus	extracellular	enzyme regulator activity;protein binding;receptor activity;signal transducer activity	Wnt signaling pathway	Negative regulation of TCF-dependent signaling by WNT ligand antagonists		hsa04310	R-HSA-3772470	163.5	182.791	58.0597	46.3218
P21333	Filamin-A OS=Homo sapiens OX=9606 GN=FLNA PE=1 SV=4	>sp|P21333|FLNA_HUMAN Filamin-A OS=Homo sapiens OX=9606 GN=FLNA PE=1 SV=4	0	51	1	97	87	170	280.6	cell organization and biogenesis;cellular component movement;metabolic process;regulation of biological process;response to stimulus;transport	cytoplasm;cytoskeleton;cytosol;extracellular;membrane;nucleus	protein binding;RNA binding;signal transducer activity	MAPK signaling pathway; Focal adhesion; Proteoglycans in cancer; Salmonella infection	Platelet degranulation ; RHO GTPases activate PAKs; Cell-extracellular matrix interactions; GP1b-IX-V activation signalling	Androgen receptor signaling pathway; Prolactin Signaling Pathway; Focal Adhesion; Hypothesized Pathways in Pathogenesis of Cardiovascular Disease; MAPK Signaling Pathway; IL-4 Signaling Pathway	hsa04010; hsa04510; hsa05205; hsa05132	R-HSA-114608; R-HSA-5627123; R-HSA-446353; R-HSA-430116	96.8	100	137.015	144.253
Q9NPH3	Interleukin-1 receptor accessory protein OS=Homo sapiens OX=9606 GN=IL1RAP PE=1 SV=2	>sp|Q9NPH3|IL1AP_HUMAN Interleukin-1 receptor accessory protein OS=Homo sapiens OX=9606 GN=IL1RAP PE=1 SV=2	0.001	5	1	3	3	3	65.4	cell organization and biogenesis;defense response;metabolic process;regulation of biological process;response to stimulus;transport	extracellular;membrane	protein binding;receptor activity;signal transducer activity	Cytokine-cytokine receptor interaction; Inflammatory mediator regulation of TRP channels	Receptor-type tyrosine-protein phosphatases; PI5P, PP2A and IER3 Regulate PI3K/AKT Signaling; Interleukin-36 pathway; Interleukin-33 signaling	IL-1 signaling pathway; Structural Pathway of Interleukin 1 (IL-1)	hsa04060; hsa04750	R-HSA-388844; R-HSA-6811558; R-HSA-9014826; R-HSA-9014843	105.5	105.581	135.075	130
Q10471	Polypeptide N-acetylgalactosaminyltransferase 2 OS=Homo sapiens OX=9606 GN=GALNT2 PE=1 SV=1	>sp|Q10471|GALT2_HUMAN Polypeptide N-acetylgalactosaminyltransferase 2 OS=Homo sapiens OX=9606 GN=GALNT2 PE=1 SV=1	0	17	1	7	7	10	64.7	metabolic process	extracellular;Golgi;membrane	catalytic activity;metal ion binding;protein binding	Mucin type O-glycan biosynthesis; Metabolic pathways	COPI-independent Golgi-to-ER retrograde traffic; O-linked glycosylation of mucins	Globo Sphingolipid Metabolism	hsa00512; hsa01100	R-HSA-6811436; R-HSA-913709	88.3	89.7674	145.672	157.356
Q14203	Dynactin subunit 1 OS=Homo sapiens OX=9606 GN=DCTN1 PE=1 SV=3	>sp|Q14203|DCTN1_HUMAN Dynactin subunit 1 OS=Homo sapiens OX=9606 GN=DCTN1 PE=1 SV=3	0	13	1	12	12	14	141.6	cell division;cell organization and biogenesis;cellular component movement;metabolic process;regulation of biological process;transport	chromosome;cytoplasm;cytoskeleton;cytosol;membrane;nucleus	catalytic activity;motor activity;protein binding	Huntington's disease; Vasopressin-regulated water reabsorption	COPI-independent Golgi-to-ER retrograde traffic; COPI-mediated anterograde transport; XBP1(S) activates chaperone genes; MHC class II antigen presentation; HSP90 chaperone cycle for steroid hormone receptors (SHR)		hsa05016; hsa04962	R-HSA-6811436; R-HSA-6807878; R-HSA-381038; R-HSA-2132295; R-HSA-3371497	112.8	114.419	122.985	122.414
Q15389	Angiopoietin-1 OS=Homo sapiens OX=9606 GN=ANGPT1 PE=1 SV=2	>sp|Q15389|ANGP1_HUMAN Angiopoietin-1 OS=Homo sapiens OX=9606 GN=ANGPT1 PE=1 SV=2	0	20	1	8	8	11	57.5	cell differentiation;cell organization and biogenesis;cellular component movement;development;metabolic process;regulation of biological process;response to stimulus	extracellular;membrane	protein binding	HIF-1 signaling pathway; Rap1 signaling pathway; Ras signaling pathway; PI3K-Akt signaling pathway; Rheumatoid arthritis	Tie2 Signaling; RAF/MAP kinase cascade; Interleukin-20 family signaling	Rac1/Pak1/p38/MMP-2 pathway; Photodynamic therapy-induced HIF-1 survival signaling; Focal Adhesion-PI3K-Akt-mTOR-signaling pathway	hsa04066; hsa04015; hsa04014; hsa04151; hsa05323	R-HSA-210993; R-HSA-5673001; R-HSA-8854691	69.7	80.4651	177.761	163.218
Q08397	Lysyl oxidase homolog 1 OS=Homo sapiens OX=9606 GN=LOXL1 PE=1 SV=2	>sp|Q08397|LOXL1_HUMAN Lysyl oxidase homolog 1 OS=Homo sapiens OX=9606 GN=LOXL1 PE=1 SV=2	0	43	1	16	16	33	63.1	cell organization and biogenesis;metabolic process;response to stimulus	cytoplasm;extracellular	catalytic activity;metal ion binding		Elastic fibre formation; Crosslinking of collagen fibrils	Canonical and Non-Canonical TGF-B signaling		R-HSA-1566948; R-HSA-2243919	139.3	143.023	94.4776	85.5172
O43776	Asparagine--tRNA ligase, cytoplasmic OS=Homo sapiens OX=9606 GN=NARS1 PE=1 SV=1	>sp|O43776|SYNC_HUMAN Asparagine--tRNA ligase, cytoplasmic OS=Homo sapiens OX=9606 GN=NARS1 PE=1 SV=1	0	7	1	3	3	5	62.9	metabolic process	cytoplasm;cytosol;mitochondrion	catalytic activity;nucleotide binding	Aminoacyl-tRNA biosynthesis	Cytosolic tRNA aminoacylation	Photodynamic therapy-induced unfolded protein response	hsa00970	R-HSA-379716	108.7	110.233	125.821	128.851
P12268	Inosine-5'-monophosphate dehydrogenase 2 OS=Homo sapiens OX=9606 GN=IMPDH2 PE=1 SV=2	>sp|P12268|IMDH2_HUMAN Inosine-5'-monophosphate dehydrogenase 2 OS=Homo sapiens OX=9606 GN=IMPDH2 PE=1 SV=2	0	17	1	6	6	7	55.8	cell organization and biogenesis;cell proliferation;metabolic process;response to stimulus;transport	cytoplasm;cytosol;extracellular;membrane;nucleus;organelle lumen	catalytic activity;DNA binding;metal ion binding;nucleotide binding;protein binding;RNA binding	Purine metabolism; Metabolic pathways; Drug metabolism - other enzymes	Neutrophil degranulation; Purine ribonucleoside monophosphate biosynthesis		hsa00230; hsa01100; hsa00983	R-HSA-6798695; R-HSA-73817	111.1	112.907	123.731	125.287
Q92930	Ras-related protein Rab-8B OS=Homo sapiens OX=9606 GN=RAB8B PE=1 SV=2	>sp|Q92930|RAB8B_HUMAN Ras-related protein Rab-8B OS=Homo sapiens OX=9606 GN=RAB8B PE=1 SV=2	0	22	1	5	2	6	23.6	cell organization and biogenesis;regulation of biological process;response to stimulus;transport	endosome;membrane;mitochondrion	catalytic activity;nucleotide binding;protein binding		TBC/RABGAPs; RAB GEFs exchange GTP for GDP on RABs; RAB geranylgeranylation	Ectoderm Differentiation		R-HSA-8854214; R-HSA-8876198; R-HSA-8873719	124.1	126.279	107.313	109.655
P08238	Heat shock protein HSP 90-beta OS=Homo sapiens OX=9606 GN=HSP90AB1 PE=1 SV=4	>sp|P08238|HS90B_HUMAN Heat shock protein HSP 90-beta OS=Homo sapiens OX=9606 GN=HSP90AB1 PE=1 SV=4	0	40	1	30	19	67	83.2	cell organization and biogenesis;metabolic process;regulation of biological process;response to stimulus;transport	cell surface;cytoplasm;cytosol;extracellular;membrane;mitochondrion;nucleus;organelle lumen	enzyme regulator activity;nucleotide binding;protein binding;RNA binding	NOD-like receptor signaling pathway; Progesterone-mediated oocyte maturation; Pathways in cancer; Prostate cancer; Protein processing in endoplasmic reticulum; Estrogen signaling pathway; PI3K-Akt signaling pathway; Antigen processing and presentation	Sema3A PAK dependent Axon repulsion; HSF1 activation; Attenuation phase; Neutrophil degranulation; Aryl hydrocarbon receptor signalling; Uptake and function of diphtheria toxin; Regulation of actin dynamics for phagocytic cup formation; The NLRP3 inflammasome; HSP90 chaperone cycle for steroid hormone receptors (SHR); The role of GTSE1 in G2/M progression after G2 checkpoint	NRF2 pathway; Focal Adhesion-PI3K-Akt-mTOR-signaling pathway	hsa04621; hsa04914; hsa05200; hsa05215; hsa04141; hsa04915; hsa04151; hsa04612	R-HSA-399954; R-HSA-3371511; R-HSA-3371568; R-HSA-6798695; R-HSA-8937144; R-HSA-5336415; R-HSA-2029482; R-HSA-844456; R-HSA-3371497; R-HSA-8852276	113	114.419	122.985	122.069
O14495	Phospholipid phosphatase 3 OS=Homo sapiens OX=9606 GN=PLPP3 PE=1 SV=1	>sp|O14495|PLPP3_HUMAN Phospholipid phosphatase 3 OS=Homo sapiens OX=9606 GN=PLPP3 PE=1 SV=1	0	16	1	4	4	8	35.1	cellular component movement;metabolic process;regulation of biological process;response to stimulus	Golgi;membrane	catalytic activity;protein binding	Fat digestion and absorption; Ether lipid metabolism; Phospholipase D signaling pathway; Glycerolipid metabolism; Sphingolipid metabolism; Choline metabolism in cancer; Glycerophospholipid metabolism; Fc gamma R-mediated phagocytosis; Metabolic pathways	Sphingolipid de novo biosynthesis	Triacylglyceride Synthesis	hsa04975; hsa00565; hsa04072; hsa00561; hsa00600; hsa05231; hsa00564; hsa04666; hsa01100	R-HSA-1660661	138.2	148.721	85.5224	88.1609
Q6PCB0	von Willebrand factor A domain-containing protein 1 OS=Homo sapiens OX=9606 GN=VWA1 PE=1 SV=1	>sp|Q6PCB0|VWA1_HUMAN von Willebrand factor A domain-containing protein 1 OS=Homo sapiens OX=9606 GN=VWA1 PE=1 SV=1	0	11	1	3	3	4	46.8	cell organization and biogenesis;metabolic process;response to stimulus	extracellular;organelle lumen	protein binding		Post-translational protein phosphorylation; Regulation of Insulin-like Growth Factor (IGF) transport and uptake by Insulin-like Growth Factor Binding Proteins (IGFBPs)			R-HSA-8957275; R-HSA-381426	88.6	98.4884	145.672	148.391
Q8NCW5	NAD(P)H-hydrate epimerase OS=Homo sapiens OX=9606 GN=NAXE PE=1 SV=2	>sp|Q8NCW5|NNRE_HUMAN NAD(P)H-hydrate epimerase OS=Homo sapiens OX=9606 GN=NAXE PE=1 SV=2	0	16	1	3	3	3	31.7	cell organization and biogenesis;metabolic process	cytosol;extracellular;mitochondrion;nucleus;organelle lumen	catalytic activity;metal ion binding;nucleotide binding;protein binding		Nicotinamide salvaging			R-HSA-197264	132	127.674	104.328	101.494
Q14118	Dystroglycan OS=Homo sapiens OX=9606 GN=DAG1 PE=1 SV=2	>sp|Q14118|DAG1_HUMAN Dystroglycan OS=Homo sapiens OX=9606 GN=DAG1 PE=1 SV=2	0	11	1	8	8	11	97.4	cell differentiation;cell organization and biogenesis;cellular component movement;metabolic process;regulation of biological process;response to stimulus;transport	cytoplasm;cytoskeleton;cytosol;extracellular;membrane;nucleus;organelle lumen	metal ion binding;protein binding;receptor activity;structural molecule activity	Arrhythmogenic right ventricular cardiomyopathy (ARVC); Dilated cardiomyopathy; ECM-receptor interaction; Viral myocarditis; Hypertrophic cardiomyopathy (HCM)	ECM proteoglycans; Integrin cell surface interactions; Defective POMT1 causes MDDGA1, MDDGB1 and MDDGC1; Defective POMGNT1 causes MDDGA3, MDDGB3 and MDDGC3; Defective POMT2 causes MDDGA2, MDDGB2 and MDDGC2; Regulation of expression of SLITs and ROBOs; O-linked glycosylation; Non-integrin membrane-ECM interactions	Integrated Breast Cancer Pathway; Arrhythmogenic Right Ventricular Cardiomyopathy; Primary Focal Segmental Glomerulosclerosis FSGS	hsa05412; hsa05414; hsa04512; hsa05416; hsa05410	R-HSA-3000178; R-HSA-216083; R-HSA-5083633; R-HSA-5083628; R-HSA-5083629; R-HSA-9010553; R-HSA-5173105; R-HSA-3000171	131.5	138.721	97.7612	96.2069
P31948	Stress-induced-phosphoprotein 1 OS=Homo sapiens OX=9606 GN=STIP1 PE=1 SV=1	>sp|P31948|STIP1_HUMAN Stress-induced-phosphoprotein 1 OS=Homo sapiens OX=9606 GN=STIP1 PE=1 SV=1	0	15	1	8	8	10	62.6	response to stimulus	cytoplasm;cytosol;Golgi;nucleus	protein binding;RNA binding	Prion diseases	HSP90 chaperone cycle for steroid hormone receptors (SHR)		hsa05020	R-HSA-3371497	131.7	126.977	102.239	104.138
O76061	Stanniocalcin-2 OS=Homo sapiens OX=9606 GN=STC2 PE=1 SV=1	>sp|O76061|STC2_HUMAN Stanniocalcin-2 OS=Homo sapiens OX=9606 GN=STC2 PE=1 SV=1	0	34	1	6	6	24	33.2	cellular homeostasis;metabolic process;regulation of biological process;response to stimulus	endoplasmic reticulum;extracellular;Golgi;organelle lumen	protein binding		Post-translational protein phosphorylation; Regulation of Insulin-like Growth Factor (IGF) transport and uptake by Insulin-like Growth Factor Binding Proteins (IGFBPs)			R-HSA-8957275; R-HSA-381426	71.4	65.1163	165.672	185.632
O15067	Phosphoribosylformylglycinamidine synthase OS=Homo sapiens OX=9606 GN=PFAS PE=1 SV=4	>sp|O15067|PUR4_HUMAN Phosphoribosylformylglycinamidine synthase OS=Homo sapiens OX=9606 GN=PFAS PE=1 SV=4	0	4	1	4	4	5	144.6	metabolic process;response to stimulus	cytoplasm;cytosol	catalytic activity;metal ion binding;nucleotide binding	Purine metabolism; Metabolic pathways	Purine ribonucleoside monophosphate biosynthesis		hsa00230; hsa01100	R-HSA-73817	106.5	110.465	128.657	129.08
P11362	Fibroblast growth factor receptor 1 OS=Homo sapiens OX=9606 GN=FGFR1 PE=1 SV=3	>sp|P11362|FGFR1_HUMAN Fibroblast growth factor receptor 1 OS=Homo sapiens OX=9606 GN=FGFR1 PE=1 SV=3	0	9	1	7	7	9	91.8	cell communication;cell differentiation;cell division;cellular component movement;metabolic process;regulation of biological process;response to stimulus;transport	cytoplasm;cytosol;extracellular;membrane;nucleus	catalytic activity;nucleotide binding;protein binding;receptor activity;signal transducer activity	Central carbon metabolism in cancer; Rap1 signaling pathway; MAPK signaling pathway; Breast cancer; Pathways in cancer; Prostate cancer; Melanoma; Proteoglycans in cancer; Adherens junction; Regulation of actin cytoskeleton; Ras signaling pathway; Signaling pathways regulating pluripotency of stem cells; PI3K-Akt signaling pathway	PI3K Cascade; Signal transduction by L1; Signaling by FGFR1 amplification mutants; PI5P, PP2A and IER3 Regulate PI3K/AKT Signaling; Phospholipase C-mediated cascade: FGFR1; FGFR1c ligand binding and activation; FGFR1c and Klotho ligand binding and activation; Signaling by activated point mutants of FGFR1; Signaling by plasma membrane FGFR1 fusions; NCAM signaling for neurite out-growth; Negative …	Neural Crest Differentiation; Signaling Pathways in Glioblastoma; Mesodermal Commitment Pathway; MAPK Signaling Pathway; ESC Pluripotency Pathways; Focal Adhesion-PI3K-Akt-mTOR-signaling pathway; Endochondral Ossification; Regulation of Actin Cytoskeleton	hsa05230; hsa04015; hsa04010; hsa05224; hsa05200; hsa05215; hsa05218; hsa05205; hsa04520; hsa04810; hsa04014; hsa04550; hsa04151	R-HSA-109704; R-HSA-445144; R-HSA-1839120; R-HSA-6811558; R-HSA-5654219; R-HSA-190373; R-HSA-190374; R-HSA-1839122; R-HSA-8853336; R-HSA-375165; R-HSA-5654726; R-HSA-5654693; R-HSA-5654688; R-HSA-5654689; R-HSA-2219530; R-HSA-5673001; R-HSA-8854691	96	90.814	141.642	150.575
P16278	Beta-galactosidase OS=Homo sapiens OX=9606 GN=GLB1 PE=1 SV=2	>sp|P16278|BGAL_HUMAN Beta-galactosidase OS=Homo sapiens OX=9606 GN=GLB1 PE=1 SV=2	0	6	1	3	3	4	76	metabolic process;response to stimulus;transport	cytoplasm;extracellular;Golgi;organelle lumen;vacuole	catalytic activity;protein binding	Lysosome; Glycosphingolipid biosynthesis - ganglio series; Galactose metabolism; Glycosaminoglycan degradation; Sphingolipid metabolism; Other glycan degradation; Metabolic pathways	Sialic acid metabolism; Neutrophil degranulation; MPS IV - Morquio syndrome B; Glycosphingolipid metabolism; HS-GAG degradation; Keratan sulfate degradation	Ectoderm Differentiation	hsa04142; hsa00604; hsa00052; hsa00531; hsa00600; hsa00511; hsa01100	R-HSA-4085001; R-HSA-6798695; R-HSA-2206308; R-HSA-1660662; R-HSA-2024096; R-HSA-2022857	94.5	97.093	149.403	140.115
Q8N392	Rho GTPase-activating protein 18 OS=Homo sapiens OX=9606 GN=ARHGAP18 PE=1 SV=3	>sp|Q8N392|RHG18_HUMAN Rho GTPase-activating protein 18 OS=Homo sapiens OX=9606 GN=ARHGAP18 PE=1 SV=3	0	5	1	5	5	5	74.9	cell organization and biogenesis;regulation of biological process;response to stimulus	cytoplasm;cytosol;membrane	enzyme regulator activity;protein binding		Rho GTPase cycle			R-HSA-194840	137.6	130.465	97.0149	98.046
Q14767	Latent-transforming growth factor beta-binding protein 2 OS=Homo sapiens OX=9606 GN=LTBP2 PE=1 SV=3	>sp|Q14767|LTBP2_HUMAN Latent-transforming growth factor beta-binding protein 2 OS=Homo sapiens OX=9606 GN=LTBP2 PE=1 SV=3	0	30	1	45	44	223	194.9	cell organization and biogenesis;regulation of biological process;response to stimulus;transport	cell surface;extracellular;membrane	metal ion binding;protein binding		Molecules associated with elastic fibres	Hypothesized Pathways in Pathogenesis of Cardiovascular Disease		R-HSA-2129379	127.2	128.721	107.612	103.448
P14210	Hepatocyte growth factor OS=Homo sapiens OX=9606 GN=HGF PE=1 SV=2	>sp|P14210|HGF_HUMAN Hepatocyte growth factor OS=Homo sapiens OX=9606 GN=HGF PE=1 SV=2	0	27	1	13	13	17	83.1	cell communication;cell organization and biogenesis;cell proliferation;cellular component movement;metabolic process;regulation of biological process;response to stimulus;transport	extracellular;membrane;organelle lumen	catalytic activity;protein binding	Cytokine-cytokine receptor interaction; Rap1 signaling pathway; Pathways in cancer; Renal cell carcinoma; Melanoma; EGFR tyrosine kinase inhibitor resistance; Focal adhesion; Malaria; Proteoglycans in cancer; Ras signaling pathway; PI3K-Akt signaling pathway	MET Receptor Activation; MET activates PTK2 signaling; PI5P, PP2A and IER3 Regulate PI3K/AKT Signaling; MET activates RAP1 and RAC1; Interleukin-7 signaling; MET activates RAS signaling; Platelet degranulation ; MET receptor recycling; MET activates PTPN11; Negative regulation of MET activity; MET interacts with TNS proteins; MET activates STAT3; Constitutive Signaling by Aberrant PI3K in Cancer;…	Differentiation Pathway; Extracellular vesicle-mediated signaling in recipient cells; NRF2 pathway; Focal Adhesion; Signaling of Hepatocyte Growth Factor Receptor; Lung fibrosis; Focal Adhesion-PI3K-Akt-mTOR-signaling pathway	hsa04060; hsa04015; hsa05200; hsa05211; hsa05218; hsa01521; hsa04510; hsa05144; hsa05205; hsa04014; hsa04151	R-HSA-6806942; R-HSA-8874081; R-HSA-6811558; R-HSA-8875555; R-HSA-1266695; R-HSA-8851805; R-HSA-114608; R-HSA-8875656; R-HSA-8865999; R-HSA-6807004; R-HSA-8875513; R-HSA-8875791; R-HSA-2219530; R-HSA-6785807; R-HSA-5673001; R-HSA-8851907; R-HSA-8854691	120.1	121.395	113.731	114.138
Q9Y490	Talin-1 OS=Homo sapiens OX=9606 GN=TLN1 PE=1 SV=3	>sp|Q9Y490|TLN1_HUMAN Talin-1 OS=Homo sapiens OX=9606 GN=TLN1 PE=1 SV=3	0	37	1	74	63	97	269.6	cell organization and biogenesis;cellular component movement;regulation of biological process;response to stimulus;transport	cell surface;cytoplasm;cytoskeleton;cytosol;extracellular;membrane	protein binding;structural molecule activity	Rap1 signaling pathway; HTLV-I infection; Focal adhesion; Platelet activation	SEMA3A-Plexin repulsion signaling by inhibiting Integrin adhesion; Signaling by BRAF and RAF fusions; MAP2K and MAPK activation; Smooth Muscle Contraction; XBP1(S) activates chaperone genes; GRB2:SOS provides linkage to MAPK signaling for Integrins ; Signaling by RAS mutants; Signaling by high-kinase activity BRAF mutants; Signaling by moderate kinase activity BRAF mutants; p130Cas linkage to MAP…	Integrin-mediated Cell Adhesion; Primary Focal Segmental Glomerulosclerosis FSGS; Focal Adhesion	hsa04015; hsa05166; hsa04510; hsa04611	R-HSA-399955; R-HSA-6802952; R-HSA-5674135; R-HSA-445355; R-HSA-381038; R-HSA-354194; R-HSA-6802949; R-HSA-6802948; R-HSA-6802946; R-HSA-372708; R-HSA-114608; R-HSA-6802955; R-HSA-8854691	112.9	114.535	122.09	122.644
P41222	Prostaglandin-H2 D-isomerase OS=Homo sapiens OX=9606 GN=PTGDS PE=1 SV=1	>sp|P41222|PTGDS_HUMAN Prostaglandin-H2 D-isomerase OS=Homo sapiens OX=9606 GN=PTGDS PE=1 SV=1	0	13	1	2	2	3	21	metabolic process;regulation of biological process;response to stimulus;transport	cytoplasm;endoplasmic reticulum;extracellular;Golgi;membrane;nucleus	catalytic activity;protein binding;transporter activity	Arachidonic acid metabolism; Metabolic pathways	Synthesis of Prostaglandins (PG) and Thromboxanes (TX)	Eicosanoid Synthesis; Prostaglandin Synthesis and Regulation	hsa00590; hsa01100	R-HSA-2162123	91	100.116	142.687	146.322
P05026	Sodium/potassium-transporting ATPase subunit beta-1 OS=Homo sapiens OX=9606 GN=ATP1B1 PE=1 SV=1	>sp|P05026|AT1B1_HUMAN Sodium/potassium-transporting ATPase subunit beta-1 OS=Homo sapiens OX=9606 GN=ATP1B1 PE=1 SV=1	0	16	1	4	4	5	35	cell communication;cell organization and biogenesis;cellular component movement;cellular homeostasis;metabolic process;regulation of biological process;response to stimulus;transport	membrane	catalytic activity;enzyme regulator activity;metal ion binding;nucleotide binding;protein binding;transporter activity	Bile secretion; cGMP-PKG signaling pathway; Endocrine and other factor-regulated calcium reabsorption; Protein digestion and absorption; Proximal tubule bicarbonate reclamation; Thyroid hormone signaling pathway; Insulin secretion; Adrenergic signaling in cardiomyocytes; Thyroid hormone synthesis; Pancreatic secretion; Aldosterone-regulated sodium reabsorption; Carbohydrate digestion and absorpti…	Ion homeostasis; Basigin interactions; Ion transport by P-type ATPases	Calcium Regulation in the Cardiac Cell	hsa04976; hsa04022; hsa04961; hsa04974; hsa04964; hsa04919; hsa04911; hsa04261; hsa04918; hsa04972; hsa04960; hsa04973; hsa04971; hsa04970; hsa04260; hsa04024; hsa04978	R-HSA-5578775; R-HSA-210991; R-HSA-936837	140.1	148.605	90.2985	82.2989
Q9BXJ0	Complement C1q tumor necrosis factor-related protein 5 OS=Homo sapiens OX=9606 GN=C1QTNF5 PE=1 SV=1	>sp|Q9BXJ0|C1QT5_HUMAN Complement C1q tumor necrosis factor-related protein 5 OS=Homo sapiens OX=9606 GN=C1QTNF5 PE=1 SV=1	0	12	1	2	2	5	25.3	cell organization and biogenesis;transport	extracellular;membrane	protein binding						109.3	108.372	130.448	126.552
P00750	Tissue-type plasminogen activator OS=Homo sapiens OX=9606 GN=PLAT PE=1 SV=1	>sp|P00750|TPA_HUMAN Tissue-type plasminogen activator OS=Homo sapiens OX=9606 GN=PLAT PE=1 SV=1	0	54	1	23	23	43	62.9	cellular component movement;coagulation;metabolic process;regulation of biological process;response to stimulus	cell surface;cytoplasm;extracellular	catalytic activity;protein binding	Complement and coagulation cascades; Transcriptional misregulation in cancer	Dissolution of Fibrin Clot; Signaling by PDGF	Selenium Micronutrient Network; Vitamin B12 Metabolism; Folate Metabolism; Blood Clotting Cascade; NOTCH1 regulation of human endothelial cell calcification; Endochondral Ossification; Complement and Coagulation Cascades; Senescence and Autophagy in Cancer	hsa04610; hsa05202	R-HSA-75205; R-HSA-186797	65.5	63.6047	168.358	191.954
Q96RT1	Erbin OS=Homo sapiens OX=9606 GN=ERBIN PE=1 SV=2	>sp|Q96RT1|ERBIN_HUMAN Erbin OS=Homo sapiens OX=9606 GN=ERBIN PE=1 SV=2	0	1	1	2	2	2	158.2	cell growth;cell organization and biogenesis;regulation of biological process;response to stimulus;transport	cytoplasm;membrane;nucleus	protein binding;structural molecule activity	NOD-like receptor signaling pathway	Downregulation of ERBB2 signaling	Nucleotide-binding Oligomerization Domain (NOD) pathway; NLR Proteins; Pathways Affected in Adenoid Cystic Carcinoma	hsa04621	R-HSA-8863795	145.5	148.488	74.9254	88.046
O43707	Alpha-actinin-4 OS=Homo sapiens OX=9606 GN=ACTN4 PE=1 SV=2	>sp|O43707|ACTN4_HUMAN Alpha-actinin-4 OS=Homo sapiens OX=9606 GN=ACTN4 PE=1 SV=2	0	65	1	50	32	114	104.8	cell organization and biogenesis;cellular component movement;regulation of biological process;response to stimulus;transport	cytoplasm;cytoskeleton;cytosol;extracellular;nucleus;organelle lumen	DNA binding;metal ion binding;protein binding;RNA binding	Viral carcinogenesis; Amoebiasis; Arrhythmogenic right ventricular cardiomyopathy (ARVC); Tight junction; Focal adhesion; Adherens junction; Regulation of actin cytoskeleton; Leukocyte transendothelial migration; Systemic lupus erythematosus	Platelet degranulation ; Nephrin family interactions	Arrhythmogenic Right Ventricular Cardiomyopathy; Primary Focal Segmental Glomerulosclerosis FSGS; Striated Muscle Contraction	hsa05203; hsa05146; hsa05412; hsa04530; hsa04510; hsa04520; hsa04810; hsa04670; hsa05322	R-HSA-114608; R-HSA-373753	98.7	104.535	139.851	135.287
P68133	Actin, alpha skeletal muscle OS=Homo sapiens OX=9606 GN=ACTA1 PE=1 SV=1	>sp|P68133|ACTS_HUMAN Actin, alpha skeletal muscle OS=Homo sapiens OX=9606 GN=ACTA1 PE=1 SV=1	0	42	1	12	3	152	42	cell organization and biogenesis;cellular component movement;regulation of biological process;response to stimulus	cytoplasm;cytoskeleton;cytosol	nucleotide binding;protein binding;structural molecule activity		Striated Muscle Contraction	Myometrial Relaxation and Contraction Pathways; Fas Ligand (FasL) pathway and Stress induction of Heat Shock Proteins (HSP) regulation; Association Between Physico-Chemical Features and Toxicity Associated Pathways; Striated Muscle Contraction		R-HSA-390522	102.9	102.093	132.09	138.851
P48047	ATP synthase subunit O, mitochondrial OS=Homo sapiens OX=9606 GN=ATP5PO PE=1 SV=1	>sp|P48047|ATPO_HUMAN ATP synthase subunit O, mitochondrial OS=Homo sapiens OX=9606 GN=ATP5PO PE=1 SV=1	0	38	1	6	6	10	23.3	cell organization and biogenesis;metabolic process;transport	membrane;mitochondrion;nucleus	catalytic activity;protein binding;transporter activity	Huntington's disease; Parkinson's disease; Alzheimer's disease; Oxidative phosphorylation; Metabolic pathways	Cristae formation; Formation of ATP by chemiosmotic coupling	Electron Transport Chain; Oxidative phosphorylation	hsa05016; hsa05012; hsa05010; hsa00190; hsa01100	R-HSA-8949613; R-HSA-163210	131.2	137.791	95.3731	99.3103
P62820	Ras-related protein Rab-1A OS=Homo sapiens OX=9606 GN=RAB1A PE=1 SV=3	>sp|P62820|RAB1A_HUMAN Ras-related protein Rab-1A OS=Homo sapiens OX=9606 GN=RAB1A PE=1 SV=3	0	43	1	8	5	11	22.7	cell organization and biogenesis;cellular component movement;defense response;metabolic process;regulation of biological process;response to stimulus;transport	cytoplasm;cytosol;endoplasmic reticulum;endosome;Golgi;membrane	catalytic activity;nucleotide binding;protein binding	Legionellosis	COPI-dependent Golgi-to-ER retrograde traffic; COPII (Coat Protein 2) Mediated Vesicle Transport; COPI-mediated anterograde transport; Golgi Cisternae Pericentriolar Stack Reorganization; RAB GEFs exchange GTP for GDP on RABs; RAB geranylgeranylation		hsa05134	R-HSA-6811434; R-HSA-204005; R-HSA-6807878; R-HSA-162658; R-HSA-8876198; R-HSA-8873719	138.5	136.86	88.209	97.3563
P13073	Cytochrome c oxidase subunit 4 isoform 1, mitochondrial OS=Homo sapiens OX=9606 GN=COX4I1 PE=1 SV=1	>sp|P13073|COX41_HUMAN Cytochrome c oxidase subunit 4 isoform 1, mitochondrial OS=Homo sapiens OX=9606 GN=COX4I1 PE=1 SV=1	0	19	1	3	3	4	19.6	metabolic process;response to stimulus;transport	membrane;mitochondrion;nucleus	catalytic activity;protein binding;transporter activity	Huntington's disease; Parkinson's disease; Alzheimer's disease; Oxidative phosphorylation; Non-alcoholic fatty liver disease (NAFLD); Metabolic pathways; Cardiac muscle contraction	TP53 Regulates Metabolic Genes; Respiratory electron transport	Electron Transport Chain	hsa05016; hsa05012; hsa05010; hsa00190; hsa04932; hsa01100; hsa04260	R-HSA-5628897; R-HSA-611105	144.7	157.326	82.5373	74.3678
Q9P2E5	Chondroitin sulfate glucuronyltransferase OS=Homo sapiens OX=9606 GN=CHPF2 PE=2 SV=2	>sp|Q9P2E5|CHPF2_HUMAN Chondroitin sulfate glucuronyltransferase OS=Homo sapiens OX=9606 GN=CHPF2 PE=2 SV=2	0	8	1	7	7	8	85.9	metabolic process	Golgi;membrane	catalytic activity	Metabolic pathways; Glycosaminoglycan biosynthesis - chondroitin sulfate / dermatan sulfate	Chondroitin sulfate biosynthesis		hsa01100; hsa00532	R-HSA-2022870	80.1	81.7442	152.687	169.195
P50991	T-complex protein 1 subunit delta OS=Homo sapiens OX=9606 GN=CCT4 PE=1 SV=4	>sp|P50991|TCPD_HUMAN T-complex protein 1 subunit delta OS=Homo sapiens OX=9606 GN=CCT4 PE=1 SV=4	0	37	1	20	20	31	57.9	metabolic process;regulation of biological process;transport	cytoplasm;cytoskeleton;cytosol	nucleotide binding;protein binding;RNA binding		BBSome-mediated cargo-targeting to cilium; Prefoldin mediated transfer of substrate to CCT/TriC; Cooperation of PDCL (PhLP1) and TRiC/CCT in G-protein beta folding; Association of TriC/CCT with target proteins during biosynthesis; Formation of tubulin folding intermediates by CCT/TriC; Folding of actin by CCT/TriC			R-HSA-5620922; R-HSA-389957; R-HSA-6814122; R-HSA-390471; R-HSA-389960; R-HSA-390450	116.2	115.814	119.254	119.885
P07951	Tropomyosin beta chain OS=Homo sapiens OX=9606 GN=TPM2 PE=1 SV=1	>sp|P07951|TPM2_HUMAN Tropomyosin beta chain OS=Homo sapiens OX=9606 GN=TPM2 PE=1 SV=1	0	37	1	14	3	23	32.8	cell organization and biogenesis;cellular component movement;regulation of biological process	cytoplasm;cytoskeleton;cytosol	protein binding;structural molecule activity	Dilated cardiomyopathy; Adrenergic signaling in cardiomyocytes; Cardiac muscle contraction; Hypertrophic cardiomyopathy (HCM)	Smooth Muscle Contraction; Striated Muscle Contraction	Striated Muscle Contraction	hsa05414; hsa04261; hsa04260; hsa05410	R-HSA-445355; R-HSA-390522	100.8	106.512	133.134	136.092
P16435	NADPH--cytochrome P450 reductase OS=Homo sapiens OX=9606 GN=POR PE=1 SV=2	>sp|P16435|NCPR_HUMAN NADPH--cytochrome P450 reductase OS=Homo sapiens OX=9606 GN=POR PE=1 SV=2	0.002	3	1	2	2	2	76.6	metabolic process;regulation of biological process;response to stimulus	endoplasmic reticulum;membrane;mitochondrion	catalytic activity;nucleotide binding;protein binding		Cytochrome P450 - arranged by substrate type			R-HSA-211897	145.8	157.791	71.194	81.3793
P08571	Monocyte differentiation antigen CD14 OS=Homo sapiens OX=9606 GN=CD14 PE=1 SV=2	>sp|P08571|CD14_HUMAN Monocyte differentiation antigen CD14 OS=Homo sapiens OX=9606 GN=CD14 PE=1 SV=2	0	25	1	7	7	9	40.1	cell death;defense response;regulation of biological process;response to stimulus;transport	cell surface;extracellular;Golgi;membrane	protein binding;receptor activity;signal transducer activity	Amoebiasis; Pathogenic Escherichia coli infection; Hematopoietic cell lineage; MAPK signaling pathway; NF-kappa B signaling pathway; Tuberculosis; Pertussis; Phagosome; Salmonella infection; Transcriptional misregulation in cancer; Regulation of actin cytoskeleton; Toll-like receptor signaling pathway; Legionellosis	MyD88:Mal cascade initiated on plasma membrane; IRAK2 mediated activation of TAK1 complex upon TLR7/8 or 9 stimulation; IKK complex recruitment mediated by RIP1; Ligand-dependent caspase activation; IRAK4 deficiency (TLR2/4); ER-Phagosome pathway; TRAF6-mediated induction of TAK1 complex within TLR4 complex; Activated TLR4 signalling; Neutrophil degranulation; Activation of IRF3/IRF7 mediated by …	Regulation of toll-like receptor signaling pathway; Pathogenic Escherichia coli infection; MAPK Signaling Pathway; Regulation of Actin Cytoskeleton; Toll-like receptor signaling pathway	hsa05146; hsa05130; hsa04640; hsa04010; hsa04064; hsa05152; hsa05133; hsa04145; hsa05132; hsa05202; hsa04810; hsa04620; hsa05134	R-HSA-166058; R-HSA-975163; R-HSA-937041; R-HSA-140534; R-HSA-5603041; R-HSA-1236974; R-HSA-937072; R-HSA-166054; R-HSA-6798695; R-HSA-936964; R-HSA-5686938; R-HSA-2562578; R-HSA-166020; R-HSA-9014325; R-HSA-5602498	102.6	102.209	140	132.874
Q13438	Protein OS-9 OS=Homo sapiens OX=9606 GN=OS9 PE=1 SV=1	>sp|Q13438|OS9_HUMAN Protein OS-9 OS=Homo sapiens OX=9606 GN=OS9 PE=1 SV=1	0	20	1	12	12	13	75.5	metabolic process;response to stimulus;transport	endoplasmic reticulum;membrane;organelle lumen	protein binding	Protein processing in endoplasmic reticulum	Hh mutants that don't undergo autocatalytic processing are degraded by ERAD; ER Quality Control Compartment (ERQC); ABC-family proteins mediated transport; Defective CFTR causes cystic fibrosis; Hedgehog ligand biogenesis		hsa04141	R-HSA-5362768; R-HSA-901032; R-HSA-382556; R-HSA-5678895; R-HSA-5358346	104.5	98.7209	139.403	134.713
Q8N6G6	ADAMTS-like protein 1 OS=Homo sapiens OX=9606 GN=ADAMTSL1 PE=1 SV=4	>sp|Q8N6G6|ATL1_HUMAN ADAMTS-like protein 1 OS=Homo sapiens OX=9606 GN=ADAMTSL1 PE=1 SV=4	0	16	1	21	21	31	193.3	metabolic process	extracellular;organelle lumen	catalytic activity;metal ion binding;protein binding		O-glycosylation of TSR domain-containing proteins; Defective B3GALTL causes Peters-plus syndrome (PpS)			R-HSA-5173214; R-HSA-5083635	109.6	105.465	128.507	130.575
Q9HD67	Unconventional myosin-X OS=Homo sapiens OX=9606 GN=MYO10 PE=1 SV=3	>sp|Q9HD67|MYO10_HUMAN Unconventional myosin-X OS=Homo sapiens OX=9606 GN=MYO10 PE=1 SV=3	0.001	1	1	2	2	2	237.2	regulation of biological process;response to stimulus;transport	cytoplasm;cytoskeleton;cytosol;membrane	catalytic activity;motor activity;nucleotide binding;protein binding	Fc gamma R-mediated phagocytosis	Netrin-1 signaling; Regulation of actin dynamics for phagocytic cup formation		hsa04666	R-HSA-373752; R-HSA-2029482	96.9	94.5349	138.507	148.276
P17931	Galectin-3 OS=Homo sapiens OX=9606 GN=LGALS3 PE=1 SV=5	>sp|P17931|LEG3_HUMAN Galectin-3 OS=Homo sapiens OX=9606 GN=LGALS3 PE=1 SV=5	0	34	1	8	8	11	26.1	cell differentiation;cellular component movement;defense response;metabolic process;regulation of biological process;response to stimulus;transport	cytoplasm;extracellular;membrane;nucleus;spliceosomal complex	protein binding;RNA binding		RUNX2 regulates genes involved in differentiation of myeloid cells; Advanced glycosylation endproduct receptor signaling; Neutrophil degranulation; RUNX1 regulates transcription of genes involved in differentiation of myeloid cells	AGE/RAGE pathway; Spinal Cord Injury		R-HSA-8941333; R-HSA-879415; R-HSA-6798695; R-HSA-8939246	135.6	141.628	88.209	95.977
O15143	Actin-related protein 2/3 complex subunit 1B OS=Homo sapiens OX=9606 GN=ARPC1B PE=1 SV=3	>sp|O15143|ARC1B_HUMAN Actin-related protein 2/3 complex subunit 1B OS=Homo sapiens OX=9606 GN=ARPC1B PE=1 SV=3	0	33	1	10	9	15	40.9	cell organization and biogenesis;cellular component movement;regulation of biological process;response to stimulus	cytoplasm;cytoskeleton;cytosol	protein binding;structural molecule activity	Endocytosis; Pathogenic Escherichia coli infection; Salmonella infection; Regulation of actin cytoskeleton; Bacterial invasion of epithelial cells; Fc gamma R-mediated phagocytosis; Shigellosis	Regulation of actin dynamics for phagocytic cup formation; EPHB-mediated forward signaling; RHO GTPases Activate WASPs and WAVEs	Pathogenic Escherichia coli infection; Microglia Pathogen Phagocytosis Pathway	hsa04144; hsa05130; hsa05132; hsa04810; hsa05100; hsa04666; hsa05131	R-HSA-2029482; R-HSA-3928662; R-HSA-5663213	98.7	104.535	134.627	139.31
Q9H1J7	Protein Wnt-5b OS=Homo sapiens OX=9606 GN=WNT5B PE=2 SV=2	>sp|Q9H1J7|WNT5B_HUMAN Protein Wnt-5b OS=Homo sapiens OX=9606 GN=WNT5B PE=2 SV=2	0	30	1	10	6	12	40.3	cell differentiation;development;regulation of biological process;response to stimulus	cell surface;extracellular;membrane;organelle lumen	protein binding	Hippo signaling pathway; Breast cancer; Pathways in cancer; HTLV-I infection; Melanogenesis; Wnt signaling pathway; Proteoglycans in cancer; mTOR signaling pathway; Axon guidance; Basal cell carcinoma; Signaling pathways regulating pluripotency of stem cells	WNT ligand biogenesis and trafficking; PCP/CE pathway	Adipogenesis; ESC Pluripotency Pathways; Wnt Signaling in Kidney Disease; Wnt Signaling Pathway and Pluripotency; Wnt Signaling Pathway; DNA Damage Response (only ATM dependent)	hsa04390; hsa05224; hsa05200; hsa05166; hsa04916; hsa04310; hsa05205; hsa04150; hsa04360; hsa05217; hsa04550	R-HSA-3238698; R-HSA-4086400	147	135.814	88.9552	88.1609
P01876	Immunoglobulin heavy constant alpha 1 OS=Homo sapiens OX=9606 GN=IGHA1 PE=1 SV=2	>sp|P01876|IGHA1_HUMAN Immunoglobulin heavy constant alpha 1 OS=Homo sapiens OX=9606 GN=IGHA1 PE=1 SV=2	0	19	1	6	2	9	37.6	cell organization and biogenesis;cellular component movement;defense response;metabolic process;regulation of biological process;response to stimulus;transport	extracellular;membrane	protein binding		Scavenging of heme from plasma; Cell surface interactions at the vascular wall	Inflammatory Response Pathway		R-HSA-2168880; R-HSA-202733	109.5	106.163	127.612	130.69
P08133	Annexin A6 OS=Homo sapiens OX=9606 GN=ANXA6 PE=1 SV=3	>sp|P08133|ANXA6_HUMAN Annexin A6 OS=Homo sapiens OX=9606 GN=ANXA6 PE=1 SV=3	0	67	1	42	42	124	75.8	cell organization and biogenesis;cellular homeostasis;regulation of biological process;response to stimulus;transport	cytoplasm;membrane;mitochondrion	metal ion binding;nucleotide binding;protein binding;transporter activity		Smooth Muscle Contraction	Calcium Regulation in the Cardiac Cell; Prostaglandin Synthesis and Regulation		R-HSA-445355	135.3	141.86	96.7164	89.5402
P21926	CD9 antigen OS=Homo sapiens OX=9606 GN=CD9 PE=1 SV=4	>sp|P21926|CD9_HUMAN CD9 antigen OS=Homo sapiens OX=9606 GN=CD9 PE=1 SV=4	0	18	1	4	4	10	25.4	cell organization and biogenesis;cellular component movement;metabolic process;regulation of biological process;response to stimulus;transport	cell surface;membrane	protein binding	Hematopoietic cell lineage	Platelet degranulation ; Sperm:Oocyte Membrane Binding; Uptake and function of diphtheria toxin		hsa04640	R-HSA-114608; R-HSA-1300652; R-HSA-5336415	89	91.2791	158.358	145.287
O43795	Unconventional myosin-Ib OS=Homo sapiens OX=9606 GN=MYO1B PE=1 SV=3	>sp|O43795|MYO1B_HUMAN Unconventional myosin-Ib OS=Homo sapiens OX=9606 GN=MYO1B PE=1 SV=3	0	25	1	23	22	33	131.9	cell organization and biogenesis;cellular component movement;transport	cytoplasm;endosome;membrane	catalytic activity;motor activity;nucleotide binding;protein binding						142.2	133.605	90.1493	94.8276
Q6UVY6	DBH-like monooxygenase protein 1 OS=Homo sapiens OX=9606 GN=MOXD1 PE=1 SV=1	>sp|Q6UVY6|MOXD1_HUMAN DBH-like monooxygenase protein 1 OS=Homo sapiens OX=9606 GN=MOXD1 PE=1 SV=1	0	5	1	4	4	4	69.6	metabolic process	endoplasmic reticulum;membrane	catalytic activity;metal ion binding;protein binding						141.9	151.744	88.209	78.7356
P06732	Creatine kinase M-type OS=Homo sapiens OX=9606 GN=CKM PE=1 SV=2	>sp|P06732|KCRM_HUMAN Creatine kinase M-type OS=Homo sapiens OX=9606 GN=CKM PE=1 SV=2	0	12	1	5	5	6	43.1	metabolic process	cytoplasm;cytosol	catalytic activity;nucleotide binding;protein binding	Metabolic pathways; Arginine and proline metabolism	Creatine metabolism	Urea cycle and metabolism of amino groups	hsa01100; hsa00330	R-HSA-71288	98.7	100	144.776	135.977
Q96GD0	Pyridoxal phosphate phosphatase OS=Homo sapiens OX=9606 GN=PDXP PE=1 SV=2	>sp|Q96GD0|PLPP_HUMAN Pyridoxal phosphate phosphatase OS=Homo sapiens OX=9606 GN=PDXP PE=1 SV=2	0.005	7	1	2	2	3	31.7	cell organization and biogenesis;metabolic process;regulation of biological process;response to stimulus	cytoplasm;cytoskeleton;cytosol;membrane	catalytic activity;metal ion binding;protein binding	Vitamin B6 metabolism; Metabolic pathways			hsa00750; hsa01100		107.6	110.698	126.567	129.195
Q9UGM5	Fetuin-B OS=Homo sapiens OX=9606 GN=FETUB PE=1 SV=2	>sp|Q9UGM5|FETUB_HUMAN Fetuin-B OS=Homo sapiens OX=9606 GN=FETUB PE=1 SV=2	0	23	1	8	8	16	42	regulation of biological process	extracellular	enzyme regulator activity						107.4	101.628	131.94	134.253
P13693	Translationally-controlled tumor protein OS=Homo sapiens OX=9606 GN=TPT1 PE=1 SV=1	>sp|P13693|TCTP_HUMAN Translationally-controlled tumor protein OS=Homo sapiens OX=9606 GN=TPT1 PE=1 SV=1	0	19	1	3	3	8	19.6	cell differentiation;cellular homeostasis;regulation of biological process;response to stimulus;transport	cytoplasm;cytosol;endosome;nucleus	metal ion binding;protein binding;RNA binding						132.2	141.279	95.0746	95.0575
P51884	Lumican OS=Homo sapiens OX=9606 GN=LUM PE=1 SV=2	>sp|P51884|LUM_HUMAN Lumican OS=Homo sapiens OX=9606 GN=LUM PE=1 SV=2	0	45	1	16	16	94	38.4	cell organization and biogenesis;metabolic process;regulation of biological process;response to stimulus	extracellular;organelle lumen	protein binding;structural molecule activity	Proteoglycans in cancer	ECM proteoglycans; Integrin cell surface interactions; Keratan sulfate biosynthesis; Defective CHST6 causes MCDC1; Defective ST3GAL3 causes MCT12 and EIEE15; Keratan sulfate degradation; Defective B4GALT1 causes B4GALT1-CDG (CDG-2d)		hsa05205	R-HSA-3000178; R-HSA-216083; R-HSA-2022854; R-HSA-3656225; R-HSA-3656243; R-HSA-2022857; R-HSA-3656244	145.8	147.442	90.4478	76.7816
P00742	Coagulation factor X OS=Homo sapiens OX=9606 GN=F10 PE=1 SV=2	>sp|P00742|FA10_HUMAN Coagulation factor X OS=Homo sapiens OX=9606 GN=F10 PE=1 SV=2	0	24	1	12	12	13	54.7	coagulation;metabolic process;regulation of biological process;response to stimulus;transport	extracellular;membrane;organelle lumen	catalytic activity;metal ion binding;protein binding	Complement and coagulation cascades	Extrinsic Pathway of Fibrin Clot Formation; Transport of gamma-carboxylated protein precursors from the endoplasmic reticulum to the Golgi apparatus; Common Pathway of Fibrin Clot Formation; Intrinsic Pathway of Fibrin Clot Formation; Removal of aminoterminal propeptides from gamma-carboxylated proteins; Gamma-carboxylation of protein precursors	Blood Clotting Cascade; Complement and Coagulation Cascades	hsa04610	R-HSA-140834; R-HSA-159763; R-HSA-140875; R-HSA-140837; R-HSA-159782; R-HSA-159740	102.6	93.9535	142.687	139.195
Q9H0B8	Cysteine-rich secretory protein LCCL domain-containing 2 OS=Homo sapiens OX=9606 GN=CRISPLD2 PE=2 SV=1	>sp|Q9H0B8|CRLD2_HUMAN Cysteine-rich secretory protein LCCL domain-containing 2 OS=Homo sapiens OX=9606 GN=CRISPLD2 PE=2 SV=1	0	25	1	13	13	15	55.9	cell organization and biogenesis;transport	extracellular;organelle lumen			Neutrophil degranulation			R-HSA-6798695	64.7	75.814	164.179	184.023
O94760	N(G),N(G)-dimethylarginine dimethylaminohydrolase 1 OS=Homo sapiens OX=9606 GN=DDAH1 PE=1 SV=3	>sp|O94760|DDAH1_HUMAN N(G),N(G)-dimethylarginine dimethylaminohydrolase 1 OS=Homo sapiens OX=9606 GN=DDAH1 PE=1 SV=3	0	47	1	11	10	15	31.1	metabolic process;regulation of biological process;response to stimulus	cytosol;mitochondrion	catalytic activity;metal ion binding		eNOS activation	Mesodermal Commitment Pathway		R-HSA-203615	135.8	141.628	97.0149	88.8506
Q9UHE8	Metalloreductase STEAP1 OS=Homo sapiens OX=9606 GN=STEAP1 PE=2 SV=1	>sp|Q9UHE8|STEA1_HUMAN Metalloreductase STEAP1 OS=Homo sapiens OX=9606 GN=STEAP1 PE=2 SV=1	0	7	1	3	3	4	39.8	metabolic process;transport	endosome;membrane	catalytic activity;metal ion binding;transporter activity	Mineral absorption		Copper homeostasis	hsa04978		143.7	154.535	85.9701	75.6322
P09493	Tropomyosin alpha-1 chain OS=Homo sapiens OX=9606 GN=TPM1 PE=1 SV=2	>sp|P09493|TPM1_HUMAN Tropomyosin alpha-1 chain OS=Homo sapiens OX=9606 GN=TPM1 PE=1 SV=2	0	39	1	13	5	19	32.7	cell organization and biogenesis;cellular component movement;regulation of biological process;response to stimulus	cytoplasm;cytoskeleton;cytosol	protein binding;structural molecule activity	Dilated cardiomyopathy; MicroRNAs in cancer; Adrenergic signaling in cardiomyocytes; Cardiac muscle contraction; Hypertrophic cardiomyopathy (HCM)	Smooth Muscle Contraction; Striated Muscle Contraction	Striated Muscle Contraction	hsa05414; hsa05206; hsa04261; hsa04260; hsa05410	R-HSA-445355; R-HSA-390522	101.6	107.558	135.075	132.644
P07954	Fumarate hydratase, mitochondrial OS=Homo sapiens OX=9606 GN=FH PE=1 SV=3	>sp|P07954|FUMH_HUMAN Fumarate hydratase, mitochondrial OS=Homo sapiens OX=9606 GN=FH PE=1 SV=3	0	22	1	9	9	10	54.6	metabolic process	cytoplasm;mitochondrion;organelle lumen	catalytic activity;protein binding	Citrate cycle (TCA cycle); Carbon metabolism; Pyruvate metabolism; Pathways in cancer; Renal cell carcinoma; Metabolic pathways	Citric acid cycle (TCA cycle)	TCA Cycle and Deficiency of Pyruvate Dehydrogenase complex (PDHc); Amino Acid metabolism; TCA Cycle	hsa00020; hsa01200; hsa00620; hsa05200; hsa05211; hsa01100	R-HSA-71403	138.6	142.907	95.6716	85.5172
P13497	Bone morphogenetic protein 1 OS=Homo sapiens OX=9606 GN=BMP1 PE=1 SV=2	>sp|P13497|BMP1_HUMAN Bone morphogenetic protein 1 OS=Homo sapiens OX=9606 GN=BMP1 PE=1 SV=2	0	41	1	37	30	85	111.2	cell differentiation;cell organization and biogenesis;development;metabolic process;regulation of biological process	extracellular;Golgi	catalytic activity;metal ion binding;protein binding		Anchoring fibril formation; Degradation of the extracellular matrix; Collagen biosynthesis and modifying enzymes; Crosslinking of collagen fibrils	Adipogenesis; Cardiac Progenitor Differentiation; Canonical and Non-Canonical TGF-B signaling; EDA Signalling in Hair Follicle Development		R-HSA-2214320; R-HSA-1474228; R-HSA-1650814; R-HSA-2243919	104.5	103.953	130.149	136.552
P12956	X-ray repair cross-complementing protein 6 OS=Homo sapiens OX=9606 GN=XRCC6 PE=1 SV=2	>sp|P12956|XRCC6_HUMAN X-ray repair cross-complementing protein 6 OS=Homo sapiens OX=9606 GN=XRCC6 PE=1 SV=2	0	11	1	6	6	6	69.8	cell organization and biogenesis;defense response;metabolic process;regulation of biological process;response to stimulus;transport	chromosome;cytoplasm;cytosol;extracellular;membrane;nucleus;organelle lumen	catalytic activity;DNA binding;nucleotide binding;protein binding;RNA binding	Non-homologous end-joining	2-LTR circle formation; Neutrophil degranulation; IRF3-mediated induction of type I IFN; Nonhomologous End-Joining (NHEJ)	Non-homologous end joining	hsa03450	R-HSA-164843; R-HSA-6798695; R-HSA-3270619; R-HSA-5693571	80.3	87.907	166.866	152.069
Q15149	Plectin OS=Homo sapiens OX=9606 GN=PLEC PE=1 SV=3	>sp|Q15149|PLEC_HUMAN Plectin OS=Homo sapiens OX=9606 GN=PLEC PE=1 SV=3	0	26	1	114	114	148	531.5	cell organization and biogenesis	cytoplasm;cytoskeleton;cytosol;membrane	protein binding;RNA binding;structural molecule activity		Assembly of collagen fibrils and other multimeric structures; Caspase-mediated cleavage of cytoskeletal proteins; Type I hemidesmosome assembly			R-HSA-2022090; R-HSA-264870; R-HSA-446107	112.3	114.302	123.433	122.644
P05023	Sodium/potassium-transporting ATPase subunit alpha-1 OS=Homo sapiens OX=9606 GN=ATP1A1 PE=1 SV=1	>sp|P05023|AT1A1_HUMAN Sodium/potassium-transporting ATPase subunit alpha-1 OS=Homo sapiens OX=9606 GN=ATP1A1 PE=1 SV=1	0	41	1	37	37	86	112.8	cell communication;cellular homeostasis;metabolic process;regulation of biological process;response to stimulus;transport	endoplasmic reticulum;endosome;Golgi;membrane	catalytic activity;metal ion binding;nucleotide binding;protein binding;transporter activity	Bile secretion; cGMP-PKG signaling pathway; Endocrine and other factor-regulated calcium reabsorption; Protein digestion and absorption; Proximal tubule bicarbonate reclamation; Thyroid hormone signaling pathway; Insulin secretion; Adrenergic signaling in cardiomyocytes; Thyroid hormone synthesis; Pancreatic secretion; Aldosterone-regulated sodium reabsorption; Carbohydrate digestion and absorpti…	Ion homeostasis; Ion transport by P-type ATPases	Preimplantation Embryo	hsa04976; hsa04022; hsa04961; hsa04974; hsa04964; hsa04919; hsa04911; hsa04261; hsa04918; hsa04972; hsa04960; hsa04973; hsa04971; hsa04970; hsa04260; hsa04024; hsa04978	R-HSA-5578775; R-HSA-936837	133.3	134.884	102.239	94.4828
Q5JWF2	Guanine nucleotide-binding protein G(s) subunit alpha isoforms XLas OS=Homo sapiens OX=9606 GN=GNAS PE=1 SV=2	>sp|Q5JWF2|GNAS1_HUMAN Guanine nucleotide-binding protein G(s) subunit alpha isoforms XLas OS=Homo sapiens OX=9606 GN=GNAS PE=1 SV=2	0	9	1	7	7	13	111	metabolic process;regulation of biological process;response to stimulus	cytosol;membrane	catalytic activity;metal ion binding;nucleotide binding;protein binding;signal transducer activity		G alpha (z) signalling events; Prostacyclin signalling through prostacyclin receptor; PKA activation in glucagon signalling; G alpha (s) signalling events; Glucagon-type ligand receptors; G alpha (i) signalling events; Glucagon-like Peptide-1 (GLP1) regulates insulin secretion; Hedgehog 'off' state; Vasopressin regulates renal water homeostasis via Aquaporins	Human Thyroid Stimulating Hormone (TSH) signaling pathway; Endothelin Pathways; Corticotropin-releasing hormone signaling pathway; Common Pathways Underlying Drug Addiction; Myometrial Relaxation and Contraction Pathways; G Protein Signaling Pathways; Calcium Regulation in the Cardiac Cell; Estrogen signaling pathway; Serotonin Receptor 4/6/7 and NR3C Signaling		R-HSA-418597; R-HSA-392851; R-HSA-164378; R-HSA-418555; R-HSA-420092; R-HSA-418594; R-HSA-381676; R-HSA-5610787; R-HSA-432040	126.4	130.581	106.567	103.448
P46060	Ran GTPase-activating protein 1 OS=Homo sapiens OX=9606 GN=RANGAP1 PE=1 SV=1	>sp|P46060|RAGP1_HUMAN Ran GTPase-activating protein 1 OS=Homo sapiens OX=9606 GN=RANGAP1 PE=1 SV=1	0.001	4	1	2	2	2	63.5	cell organization and biogenesis;metabolic process;regulation of biological process;response to stimulus	chromosome;cytoplasm;cytoskeleton;cytosol;membrane;nucleus	enzyme regulator activity;protein binding;RNA binding	RNA transport	Rev-mediated nuclear export of HIV RNA; SUMOylation of DNA replication proteins; Amplification of signal from unattached kinetochores via a MAD2 inhibitory signal; Separation of Sister Chromatids; Resolution of Sister Chromatid Cohesion; RHO GTPases Activate Formins		hsa03013	R-HSA-165054; R-HSA-4615885; R-HSA-141444; R-HSA-2467813; R-HSA-2500257; R-HSA-5663220	94.6	88.0233	155.522	144.138
Q969Y0	NXPE family member 3 OS=Homo sapiens OX=9606 GN=NXPE3 PE=2 SV=1	>sp|Q969Y0|NXPE3_HUMAN NXPE family member 3 OS=Homo sapiens OX=9606 GN=NXPE3 PE=2 SV=1	0	6	1	3	3	3	63.8		extracellular							90.9	101.628	144.478	143.678
P00533	Epidermal growth factor receptor OS=Homo sapiens OX=9606 GN=EGFR PE=1 SV=2	>sp|P00533|EGFR_HUMAN Epidermal growth factor receptor OS=Homo sapiens OX=9606 GN=EGFR PE=1 SV=2	0	19	1	18	18	24	134.2	cell organization and biogenesis;cell proliferation;cellular component movement;development;metabolic process;regulation of biological process;response to stimulus	cell surface;cytoplasm;endoplasmic reticulum;endosome;extracellular;Golgi;membrane;nucleus;organelle lumen	catalytic activity;DNA binding;enzyme regulator activity;nucleotide binding;protein binding;receptor activity;signal transducer activity	Endocytosis; Dorso-ventral axis formation; HIF-1 signaling pathway; Central carbon metabolism in cancer; Pancreatic cancer; FoxO signaling pathway; MicroRNAs in cancer; Phospholipase D signaling pathway; Cytokine-cytokine receptor interaction; Rap1 signaling pathway; Non-small cell lung cancer; MAPK signaling pathway; Oxytocin signaling pathway; Endometrial cancer; Breast cancer; ErbB signaling p…	EGFR interacts with phospholipase C-gamma; TFAP2 (AP-2) family regulates transcription of growth factors and their receptors; SHC1 events in ERBB2 signaling; EGFR downregulation; Signaling by GPCR; ERBB2 Regulates Cell Motility; GRB2 events in EGFR signaling; EGFR Transactivation by Gastrin; ERBB2 Activates PTK6 Signaling; Constitutive Signaling by Aberrant PI3K in Cancer; Interleukin-20 family s…	Androgen receptor signaling pathway; Signaling Pathways in Glioblastoma; AGE/RAGE pathway; Gastric cancer network 2; Spinal Cord Injury; Aryl Hydrocarbon Receptor; Bladder Cancer; TCA Cycle Nutrient Utilization and Invasiveness of Ovarian Cancer; Extracellular vesicle-mediated signaling in recipient cells; Aryl Hydrocarbon Receptor Pathway; Focal Adhesion; Rac1/Pak1/p38/MMP-2 pathway; Association…	hsa04144; hsa04320; hsa04066; hsa05230; hsa05212; hsa04068; hsa05206; hsa04072; hsa04060; hsa04015; hsa05223; hsa04010; hsa04921; hsa05213; hsa05224; hsa04012; hsa05200; hsa05215; hsa05214; hsa04540; hsa05218; hsa01521; hsa04510; hsa05205; hsa05231; hsa04520; hsa04810; hsa05219; hsa05160; hsa04014; hsa01522; hsa04912; hsa05120; hsa04915; hsa04020; hsa04151	R-HSA-212718; R-HSA-8866910; R-HSA-1250196; R-HSA-182971; R-HSA-372790; R-HSA-6785631; R-HSA-179812; R-HSA-2179392; R-HSA-8847993; R-HSA-2219530; R-HSA-8854691; R-HSA-8856825; R-HSA-8863795; R-HSA-445144; R-HSA-1236394; R-HSA-6811558; R-HSA-180336; R-HSA-5637810; R-HSA-8857538; R-HSA-1251932; R-HSA-1236382; R-HSA-1963640; R-HSA-180292; R-HSA-1963642; R-HSA-5673001; R-HSA-5638303	130.9	139.535	97.0149	96.6667
Q7L5N1	COP9 signalosome complex subunit 6 OS=Homo sapiens OX=9606 GN=COPS6 PE=1 SV=1	>sp|Q7L5N1|CSN6_HUMAN COP9 signalosome complex subunit 6 OS=Homo sapiens OX=9606 GN=COPS6 PE=1 SV=1	0	14	1	3	3	3	36.1	cell organization and biogenesis;metabolic process;response to stimulus	cytoplasm;cytosol;nucleus	protein binding		Cargo recognition for clathrin-mediated endocytosis; DNA Damage Recognition in GG-NER; Formation of TC-NER Pre-Incision Complex; Neddylation	Nucleotide-binding Oligomerization Domain (NOD) pathway		R-HSA-8856825; R-HSA-5696394; R-HSA-6781823; R-HSA-8951664	105.9	104.535	136.119	130
P01344	Insulin-like growth factor II OS=Homo sapiens OX=9606 GN=IGF2 PE=1 SV=1	>sp|P01344|IGF2_HUMAN Insulin-like growth factor II OS=Homo sapiens OX=9606 GN=IGF2 PE=1 SV=1	0	22	1	4	4	11	20.1	development;metabolic process;regulation of biological process;response to stimulus;transport	extracellular;membrane;organelle lumen	enzyme regulator activity;protein binding	Proteoglycans in cancer	Platelet degranulation ; IRS-related events triggered by IGF1R; Regulation of Insulin-like Growth Factor (IGF) transport and uptake by Insulin-like Growth Factor Binding Proteins (IGFBPs); SHC-related events triggered by IGF1R	Cardiac Progenitor Differentiation; Apoptosis; Mecp2 and Associated Rett Syndrome; Endochondral Ossification	hsa05205	R-HSA-114608; R-HSA-2428928; R-HSA-381426; R-HSA-2428933	59.9	57.6744	172.388	201.149
P54920	Alpha-soluble NSF attachment protein OS=Homo sapiens OX=9606 GN=NAPA PE=1 SV=3	>sp|P54920|SNAA_HUMAN Alpha-soluble NSF attachment protein OS=Homo sapiens OX=9606 GN=NAPA PE=1 SV=3	0	39	1	8	8	9	33.2	cell communication;cell differentiation;cell organization and biogenesis;regulation of biological process;transport	cytosol;membrane	protein binding	Synaptic vesicle cycle	COPI-dependent Golgi-to-ER retrograde traffic; Intra-Golgi traffic; COPII (Coat Protein 2) Mediated Vesicle Transport; COPI-mediated anterograde transport; Retrograde transport at the Trans-Golgi-Network; Golgi Associated Vesicle Biogenesis	Synaptic Vesicle Pathway	hsa04721	R-HSA-6811434; R-HSA-6811438; R-HSA-204005; R-HSA-6807878; R-HSA-6811440; R-HSA-432722	122.5	123.14	110	112.529
Q14517	Protocadherin Fat 1 OS=Homo sapiens OX=9606 GN=FAT1 PE=1 SV=2	>sp|Q14517|FAT1_HUMAN Protocadherin Fat 1 OS=Homo sapiens OX=9606 GN=FAT1 PE=1 SV=2	0	7	1	25	25	27	506	cell communication;cell organization and biogenesis;cellular component movement	cell surface;cytoplasm;membrane;nucleus	metal ion binding;protein binding			Primary Focal Segmental Glomerulosclerosis FSGS			97	91.9767	139.552	149.77
P52209	6-phosphogluconate dehydrogenase, decarboxylating OS=Homo sapiens OX=9606 GN=PGD PE=1 SV=3	>sp|P52209|6PGD_HUMAN 6-phosphogluconate dehydrogenase, decarboxylating OS=Homo sapiens OX=9606 GN=PGD PE=1 SV=3	0	7	1	3	3	3	53.1	metabolic process	cytoplasm;cytosol;nucleus	catalytic activity	Carbon metabolism; Glutathione metabolism; Pentose phosphate pathway; Metabolic pathways	Pentose phosphate pathway (hexose monophosphate shunt)	Pentose Phosphate Pathway; NRF2 pathway	hsa01200; hsa00480; hsa00030; hsa01100	R-HSA-71336	154.2	139.884	83.7313	79.7701
P07359	Platelet glycoprotein Ib alpha chain OS=Homo sapiens OX=9606 GN=GP1BA PE=1 SV=2	>sp|P07359|GP1BA_HUMAN Platelet glycoprotein Ib alpha chain OS=Homo sapiens OX=9606 GN=GP1BA PE=1 SV=2	0	8	1	4	4	6	71.5	cell organization and biogenesis;coagulation;metabolic process;regulation of biological process;response to stimulus	cell surface;cytoplasm;membrane	enzyme regulator activity;protein binding;receptor activity;signal transducer activity	Hematopoietic cell lineage; ECM-receptor interaction; Platelet activation	Platelet Aggregation (Plug Formation); Intrinsic Pathway of Fibrin Clot Formation; RUNX1 regulates genes involved in megakaryocyte differentiation and platelet function; Platelet Adhesion to exposed collagen; GP1b-IX-V activation signalling		hsa04640; hsa04512; hsa04611	R-HSA-76009; R-HSA-140837; R-HSA-8936459; R-HSA-75892; R-HSA-430116	96.4	97.6744	136.866	147.011
O00232	26S proteasome non-ATPase regulatory subunit 12 OS=Homo sapiens OX=9606 GN=PSMD12 PE=1 SV=3	>sp|O00232|PSD12_HUMAN 26S proteasome non-ATPase regulatory subunit 12 OS=Homo sapiens OX=9606 GN=PSMD12 PE=1 SV=3	0.003	4	1	2	2	2	52.9	metabolic process;regulation of biological process;response to stimulus;transport	cytoplasm;cytosol;extracellular;membrane;organelle lumen;proteasome	catalytic activity;protein binding	Epstein-Barr virus infection; Proteasome	Regulation of RAS by GAPs; CDT1 association with the CDC6:ORC:origin complex; Downstream TCR signaling; UCH proteinases; NIK-->noncanonical NF-kB signaling; Hh mutants that don't undergo autocatalytic processing are degraded by ERAD; SCF-beta-TrCP mediated degradation of Emi1; Neutrophil degranulation; Cross-presentation of soluble exogenous antigens (endosomes); Separation of Sister Chromatids; …	Proteasome Degradation; Parkin-Ubiquitin Proteasomal System pathway	hsa05169; hsa03050	R-HSA-5658442; R-HSA-68827; R-HSA-202424; R-HSA-5689603; R-HSA-5676590; R-HSA-5362768; R-HSA-174113; R-HSA-6798695; R-HSA-1236978; R-HSA-2467813; R-HSA-180534; R-HSA-5358346; R-HSA-8939902; R-HSA-5689880; R-HSA-69601; R-HSA-1236974; R-HSA-174178; R-HSA-382556; R-HSA-211733; R-HSA-69017; R-HSA-2871837; R-HSA-8951664; R-HSA-349425; R-HSA-69481; R-HSA-8941858; R-HSA-174184; R-HSA-9010553; R-HSA-6930…	104.1	99.3023	133.134	139.425
Q9H223	EH domain-containing protein 4 OS=Homo sapiens OX=9606 GN=EHD4 PE=1 SV=1	>sp|Q9H223|EHD4_HUMAN EH domain-containing protein 4 OS=Homo sapiens OX=9606 GN=EHD4 PE=1 SV=1	0	31	1	14	9	15	61.1	cell organization and biogenesis;regulation of biological process;response to stimulus;transport	endoplasmic reticulum;endosome;membrane;nucleus	metal ion binding;nucleotide binding;protein binding	Endocytosis			hsa04144		108.6	102.791	131.045	132.414
Q8TAA9	Vang-like protein 1 OS=Homo sapiens OX=9606 GN=VANGL1 PE=1 SV=1	>sp|Q8TAA9|VANG1_HUMAN Vang-like protein 1 OS=Homo sapiens OX=9606 GN=VANGL1 PE=1 SV=1	0	6	1	3	3	3	59.9	development;regulation of biological process;response to stimulus	membrane	protein binding	Wnt signaling pathway			hsa04310		140.4	131.512	96.7164	93.908
P01019	Angiotensinogen OS=Homo sapiens OX=9606 GN=AGT PE=1 SV=1	>sp|P01019|ANGT_HUMAN Angiotensinogen OS=Homo sapiens OX=9606 GN=AGT PE=1 SV=1	0	20	1	7	7	19	53.1	cell communication;cell growth;cell organization and biogenesis;cell proliferation;cellular homeostasis;metabolic process;regulation of biological process;response to stimulus;transport	cytoplasm;cytosol;extracellular	enzyme regulator activity;protein binding	Renin secretion; Renin-angiotensin system	Peptide ligand-binding receptors; Metabolism of Angiotensinogen to Angiotensins; Gastrin-CREB signalling pathway via PKC and MAPK; G alpha (i) signalling events; PPARA activates gene expression	Physiological and Pathological Hypertrophy of the Heart; MicroRNAs in cardiomyocyte hypertrophy; Adipogenesis; IL-6 signaling pathway; ACE Inhibitor Pathway; Monoamine Transport	hsa04924; hsa04614	R-HSA-375276; R-HSA-2022377; R-HSA-881907; R-HSA-418594; R-HSA-1989781	102.4	107.674	131.045	134.713
Q9NZP8	Complement C1r subcomponent-like protein OS=Homo sapiens OX=9606 GN=C1RL PE=1 SV=2	>sp|Q9NZP8|C1RL_HUMAN Complement C1r subcomponent-like protein OS=Homo sapiens OX=9606 GN=C1RL PE=1 SV=2	0	26	1	12	11	31	53.5	defense response;metabolic process;regulation of biological process;response to stimulus	extracellular	catalytic activity						97.6	92.5581	150.597	140.115
Q6YHK3	CD109 antigen OS=Homo sapiens OX=9606 GN=CD109 PE=1 SV=2	>sp|Q6YHK3|CD109_HUMAN CD109 antigen OS=Homo sapiens OX=9606 GN=CD109 PE=1 SV=2	0	29	1	34	34	75	161.6	metabolic process;regulation of biological process;transport	cell surface;extracellular;membrane	enzyme regulator activity;protein binding		Platelet degranulation ; Post-translational modification: synthesis of GPI-anchored proteins			R-HSA-114608; R-HSA-163125	139.3	147.558	92.5373	82.5287
P22102	Trifunctional purine biosynthetic protein adenosine-3 OS=Homo sapiens OX=9606 GN=GART PE=1 SV=1	>sp|P22102|PUR2_HUMAN Trifunctional purine biosynthetic protein adenosine-3 OS=Homo sapiens OX=9606 GN=GART PE=1 SV=1	0	7	1	6	6	6	107.7	metabolic process;response to stimulus	cytoplasm;cytosol	catalytic activity;metal ion binding;nucleotide binding	Antifolate resistance; Purine metabolism; One carbon pool by folate; Metabolic pathways	Purine ribonucleoside monophosphate biosynthesis	Folate Metabolism; One Carbon Metabolism	hsa01523; hsa00230; hsa00670; hsa01100	R-HSA-73817	133.3	133.488	103.134	95.1724
Q8N4C8	Misshapen-like kinase 1 OS=Homo sapiens OX=9606 GN=MINK1 PE=1 SV=2	>sp|Q8N4C8|MINK1_HUMAN Misshapen-like kinase 1 OS=Homo sapiens OX=9606 GN=MINK1 PE=1 SV=2	0	4	1	5	2	6	149.7	cell communication;cell organization and biogenesis;development;metabolic process;regulation of biological process;response to stimulus	cytoplasm;cytosol;Golgi;membrane	catalytic activity;nucleotide binding;protein binding;signal transducer activity		Oxidative Stress Induced Senescence	MAPK Signaling Pathway; Angiopoietin Like Protein 8 Regulatory Pathway; Insulin Signaling		R-HSA-2559580	109	106.977	126.716	131.149
P06744	Glucose-6-phosphate isomerase OS=Homo sapiens OX=9606 GN=GPI PE=1 SV=4	>sp|P06744|G6PI_HUMAN Glucose-6-phosphate isomerase OS=Homo sapiens OX=9606 GN=GPI PE=1 SV=4	0	31	1	14	14	22	63.1	metabolic process;regulation of biological process;response to stimulus;transport	cytoplasm;cytosol;extracellular;membrane;organelle lumen	catalytic activity;protein binding	Carbon metabolism; Starch and sucrose metabolism; Pentose phosphate pathway; Glycolysis / Gluconeogenesis; Amino sugar and nucleotide sugar metabolism; Metabolic pathways	Glycolysis; Neutrophil degranulation; Gluconeogenesis; TP53 Regulates Metabolic Genes	Cori Cycle; Glycolysis and Gluconeogenesis	hsa01200; hsa00500; hsa00030; hsa00010; hsa00520; hsa01100	R-HSA-70171; R-HSA-6798695; R-HSA-70263; R-HSA-5628897	127.7	132.326	100.448	104.828
P00738	Haptoglobin OS=Homo sapiens OX=9606 GN=HP PE=1 SV=1	>sp|P00738|HPT_HUMAN Haptoglobin OS=Homo sapiens OX=9606 GN=HP PE=1 SV=1	0	75	1	35	21	1100	45.2	defense response;metabolic process;regulation of biological process;response to stimulus;transport	extracellular;organelle lumen	antioxidant activity;catalytic activity;protein binding		Neutrophil degranulation; Scavenging of heme from plasma			R-HSA-6798695; R-HSA-2168880	98.8	97.907	146.567	136.552
Q9NR12	PDZ and LIM domain protein 7 OS=Homo sapiens OX=9606 GN=PDLIM7 PE=1 SV=1	>sp|Q9NR12|PDLI7_HUMAN PDZ and LIM domain protein 7 OS=Homo sapiens OX=9606 GN=PDLIM7 PE=1 SV=1	0.001	5	1	2	2	2	49.8	cell differentiation;cell organization and biogenesis;cellular component movement;development;regulation of biological process;transport	cytoplasm;cytoskeleton;cytosol;nucleus	metal ion binding;protein binding		RET signaling	EBV LMP1 signaling		R-HSA-8853659	105.3	108.256	133.731	128.851
Q9C0H2	Protein tweety homolog 3 OS=Homo sapiens OX=9606 GN=TTYH3 PE=1 SV=3	>sp|Q9C0H2|TTYH3_HUMAN Protein tweety homolog 3 OS=Homo sapiens OX=9606 GN=TTYH3 PE=1 SV=3	0	11	1	6	6	10	57.5	transport	membrane	transporter activity		Stimuli-sensing channels			R-HSA-2672351	105.1	109.07	132.836	128.966
Q8NCH0	Carbohydrate sulfotransferase 14 OS=Homo sapiens OX=9606 GN=CHST14 PE=1 SV=2	>sp|Q8NCH0|CHSTE_HUMAN Carbohydrate sulfotransferase 14 OS=Homo sapiens OX=9606 GN=CHST14 PE=1 SV=2	0	9	1	3	3	3	43	metabolic process	Golgi;membrane	catalytic activity	Glycosaminoglycan biosynthesis - chondroitin sulfate / dermatan sulfate	Defective CHST14 causes EDS, musculocontractural type; Dermatan sulfate biosynthesis	Metapathway biotransformation	hsa00532	R-HSA-3595174; R-HSA-2022923	96.3	98.9535	147.761	137.586
P62937	Peptidyl-prolyl cis-trans isomerase A OS=Homo sapiens OX=9606 GN=PPIA PE=1 SV=2	>sp|P62937|PPIA_HUMAN Peptidyl-prolyl cis-trans isomerase A OS=Homo sapiens OX=9606 GN=PPIA PE=1 SV=2	0	52	1	9	9	40	18	cell organization and biogenesis;cellular component movement;metabolic process;regulation of biological process;response to stimulus;transport	cytoplasm;cytosol;extracellular;membrane;nucleus;organelle lumen	catalytic activity;protein binding;RNA binding		Budding and maturation of HIV virion; Gene and protein expression by JAK-STAT signaling after Interleukin-12 stimulation; Minus-strand DNA synthesis; Binding and entry of HIV virion; Basigin interactions; APOBEC3G mediated resistance to HIV-1 infection; Uncoating of the HIV Virion; Calcineurin activates NFAT; Platelet degranulation ; Plus-strand DNA synthesis; Integration of provirus; Neutrophil …	Prolactin Signaling Pathway		R-HSA-162588; R-HSA-8950505; R-HSA-164516; R-HSA-173107; R-HSA-210991; R-HSA-180689; R-HSA-162585; R-HSA-2025928; R-HSA-114608; R-HSA-164525; R-HSA-162592; R-HSA-6798695; R-HSA-175474; R-HSA-447115	131.6	131.628	96.7164	104.023
P14923	Junction plakoglobin OS=Homo sapiens OX=9606 GN=JUP PE=1 SV=3	>sp|P14923|PLAK_HUMAN Junction plakoglobin OS=Homo sapiens OX=9606 GN=JUP PE=1 SV=3	0	11	1	8	5	11	81.7	cell death;cell organization and biogenesis;cellular component movement;regulation of biological process;response to stimulus;transport	cytoplasm;cytoskeleton;cytosol;extracellular;membrane;nucleus;organelle lumen	protein binding;signal transducer activity;structural molecule activity	Arrhythmogenic right ventricular cardiomyopathy (ARVC); Acute myeloid leukemia; Pathways in cancer; Transcriptional misregulation in cancer	Adherens junctions interactions; Neutrophil degranulation; Formation of the cornified envelope; VEGFR2 mediated vascular permeability	Arrhythmogenic Right Ventricular Cardiomyopathy; Corticotropin-releasing hormone signaling pathway; Ectoderm Differentiation	hsa05412; hsa05221; hsa05200; hsa05202	R-HSA-418990; R-HSA-6798695; R-HSA-6809371; R-HSA-5218920	85.5	70.5814	157.164	170.69
Q99873	Protein arginine N-methyltransferase 1 OS=Homo sapiens OX=9606 GN=PRMT1 PE=1 SV=3	>sp|Q99873|ANM1_HUMAN Protein arginine N-methyltransferase 1 OS=Homo sapiens OX=9606 GN=PRMT1 PE=1 SV=3	0	10	1	3	3	3	42.4									111.1	111.744	123.433	126.552
P33908	Mannosyl-oligosaccharide 1,2-alpha-mannosidase IA OS=Homo sapiens OX=9606 GN=MAN1A1 PE=1 SV=3	>sp|P33908|MA1A1_HUMAN Mannosyl-oligosaccharide 1,2-alpha-mannosidase IA OS=Homo sapiens OX=9606 GN=MAN1A1 PE=1 SV=3	0	26	1	14	13	20	72.9	metabolic process	cytosol;endoplasmic reticulum;Golgi;membrane	catalytic activity;metal ion binding	N-Glycan biosynthesis; Protein processing in endoplasmic reticulum; Metabolic pathways	Progressive trimming of alpha-1,2-linked mannose residues from Man9/8/7GlcNAc2 to produce Man5GlcNAc2; Intra-Golgi traffic		hsa00510; hsa04141; hsa01100	R-HSA-964827; R-HSA-6811438	108.6	111.163	128.955	125.747
Q15833	Syntaxin-binding protein 2 OS=Homo sapiens OX=9606 GN=STXBP2 PE=1 SV=2	>sp|Q15833|STXB2_HUMAN Syntaxin-binding protein 2 OS=Homo sapiens OX=9606 GN=STXBP2 PE=1 SV=2	0.001	4	1	2	2	3	66.4	regulation of biological process;transport	cytosol;extracellular;membrane;vacuole	protein binding		Platelet degranulation ; Other interleukin signaling	Insulin Signaling		R-HSA-114608; R-HSA-449836	94.2	103.488	138.955	142.069
O15511	Actin-related protein 2/3 complex subunit 5 OS=Homo sapiens OX=9606 GN=ARPC5 PE=1 SV=3	>sp|O15511|ARPC5_HUMAN Actin-related protein 2/3 complex subunit 5 OS=Homo sapiens OX=9606 GN=ARPC5 PE=1 SV=3	0	21	1	2	2	5	16.3	cell organization and biogenesis;cellular component movement;regulation of biological process;response to stimulus;transport	cytoplasm;cytoskeleton;cytosol;endosome;extracellular;organelle lumen	protein binding;structural molecule activity	Endocytosis; Pathogenic Escherichia coli infection; Salmonella infection; Regulation of actin cytoskeleton; Bacterial invasion of epithelial cells; Fc gamma R-mediated phagocytosis; Shigellosis	EPHB-mediated forward signaling; Neutrophil degranulation; Clathrin-mediated endocytosis; RHO GTPases Activate WASPs and WAVEs; Regulation of actin dynamics for phagocytic cup formation	Pathogenic Escherichia coli infection; Regulation of Actin Cytoskeleton	hsa04144; hsa05130; hsa05132; hsa04810; hsa05100; hsa04666; hsa05131	R-HSA-3928662; R-HSA-6798695; R-HSA-8856828; R-HSA-5663213; R-HSA-2029482	107.6	105.93	133.881	128.391
P62851	40S ribosomal protein S25 OS=Homo sapiens OX=9606 GN=RPS25 PE=1 SV=1	>sp|P62851|RS25_HUMAN 40S ribosomal protein S25 OS=Homo sapiens OX=9606 GN=RPS25 PE=1 SV=1	0	38	1	6	6	10	13.7	cell organization and biogenesis;metabolic process;transport	cytosol;nucleus;ribosome	catalytic activity;nucleotide binding;protein binding;RNA binding;structural molecule activity	Ribosome	Peptide chain elongation; Eukaryotic Translation Termination; Viral mRNA Translation; Formation of the ternary complex, and subsequently, the 43S complex; L13a-mediated translational silencing of Ceruloplasmin expression; Selenocysteine synthesis; Nonsense Mediated Decay (NMD) independent of the Exon Junction Complex (EJC); Nonsense Mediated Decay (NMD) enhanced by the Exon Junction Complex (EJC)…	Cytoplasmic Ribosomal Proteins	hsa03010	R-HSA-156902; R-HSA-72764; R-HSA-192823; R-HSA-72695; R-HSA-156827; R-HSA-2408557; R-HSA-975956; R-HSA-975957; R-HSA-72706; R-HSA-72702; R-HSA-6791226; R-HSA-9010553; R-HSA-72649; R-HSA-72689; R-HSA-1799339	117.4	117.442	118.06	117.931
Q9NTX5	Ethylmalonyl-CoA decarboxylase OS=Homo sapiens OX=9606 GN=ECHDC1 PE=1 SV=2	>sp|Q9NTX5|ECHD1_HUMAN Ethylmalonyl-CoA decarboxylase OS=Homo sapiens OX=9606 GN=ECHDC1 PE=1 SV=2	0	6	1	2	2	3	33.7	metabolic process	cytoplasm;cytosol;mitochondrion	catalytic activity	Propanoate metabolism		Fatty Acid Biosynthesis	hsa00640		123.9	121.977	110	112.069
Q15063	Periostin OS=Homo sapiens OX=9606 GN=POSTN PE=1 SV=2	>sp|Q15063|POSTN_HUMAN Periostin OS=Homo sapiens OX=9606 GN=POSTN PE=1 SV=2	0	61	1	44	44	205	93.3	cell communication;cell growth;cell organization and biogenesis;regulation of biological process;response to stimulus	cytoplasm;extracellular;Golgi	metal ion binding;protein binding			Hypothesized Pathways in Pathogenesis of Cardiovascular Disease; Amplification and Expansion of Oncogenic Pathways as Metastatic Traits			141.9	140.116	82.3881	94.7126
Q9UKU9	Angiopoietin-related protein 2 OS=Homo sapiens OX=9606 GN=ANGPTL2 PE=1 SV=1	>sp|Q9UKU9|ANGL2_HUMAN Angiopoietin-related protein 2 OS=Homo sapiens OX=9606 GN=ANGPTL2 PE=1 SV=1	0	39	1	18	17	33	57.1	development	extracellular	protein binding						101.7	102.326	131.94	140
P62166	Neuronal calcium sensor 1 OS=Homo sapiens OX=9606 GN=NCS1 PE=1 SV=2	>sp|P62166|NCS1_HUMAN Neuronal calcium sensor 1 OS=Homo sapiens OX=9606 GN=NCS1 PE=1 SV=2	0	28	1	4	4	4	21.9	regulation of biological process;response to stimulus;transport	cytoplasm;cytosol;Golgi;membrane	metal ion binding;protein binding;transporter activity						139.7	134.07	98.806	90.4598
Q02818	Nucleobindin-1 OS=Homo sapiens OX=9606 GN=NUCB1 PE=1 SV=4	>sp|Q02818|NUCB1_HUMAN Nucleobindin-1 OS=Homo sapiens OX=9606 GN=NUCB1 PE=1 SV=4	0	42	1	15	14	19	53.8	metabolic process;regulation of biological process;response to stimulus	cytoplasm;endoplasmic reticulum;endosome;extracellular;Golgi;membrane;nucleus;organelle lumen	DNA binding;metal ion binding;protein binding		Post-translational protein phosphorylation; Regulation of Insulin-like Growth Factor (IGF) transport and uptake by Insulin-like Growth Factor Binding Proteins (IGFBPs)			R-HSA-8957275; R-HSA-381426	109.6	109.419	130	125.632
O75882	Attractin OS=Homo sapiens OX=9606 GN=ATRN PE=1 SV=2	>sp|O75882|ATRN_HUMAN Attractin OS=Homo sapiens OX=9606 GN=ATRN PE=1 SV=2	0	22	1	25	25	48	158.4	defense response;regulation of biological process;response to stimulus	cytoplasm;extracellular;membrane	protein binding;receptor activity						95.5	101.744	145.522	137.356
P12004	Proliferating cell nuclear antigen OS=Homo sapiens OX=9606 GN=PCNA PE=1 SV=1	>sp|P12004|PCNA_HUMAN Proliferating cell nuclear antigen OS=Homo sapiens OX=9606 GN=PCNA PE=1 SV=1	0	15	1	3	3	3	28.8	cell differentiation;cell organization and biogenesis;cell proliferation;cellular homeostasis;metabolic process;regulation of biological process;response to stimulus	nucleus	catalytic activity;DNA binding;enzyme regulator activity;protein binding	Hepatitis B; DNA replication; Mismatch repair; Base excision repair; HTLV-I infection; Nucleotide excision repair; Cell cycle	Translesion Synthesis by POLH; Mismatch repair (MMR) directed by MSH2:MSH6 (MutSalpha); TP53 Regulates Transcription of Genes Involved in G2 Cell Cycle Arrest; HDR through Homologous Recombination (HRR); Termination of translesion DNA synthesis; Translesion synthesis by POLI; Recognition of DNA damage by PCNA-containing replication complex; Translesion synthesis by REV1; Polymerase switching on t…	Cell Cycle; Retinoblastoma (RB) in Cancer; Primary Focal Segmental Glomerulosclerosis FSGS; Oxidative Damage; EGF/EGFR Signaling Pathway; G1 to S cell cycle control; DNA Replication; Mismatch repair; Senescence and Autophagy in Cancer	hsa05161; hsa03030; hsa03430; hsa03410; hsa05166; hsa03420; hsa04110	R-HSA-110320; R-HSA-5358565; R-HSA-6804114; R-HSA-5685942; R-HSA-5656169; R-HSA-5656121; R-HSA-110314; R-HSA-110312; R-HSA-174411; R-HSA-539107; R-HSA-69166; R-HSA-5651801; R-HSA-1362277; R-HSA-5358606; R-HSA-5655862; R-HSA-6782210; R-HSA-4615885; R-HSA-5696397; R-HSA-5696400; R-HSA-69091; R-HSA-8866654; R-HSA-6782135; R-HSA-174437	131.6	125.698	103.881	104.253
Q92734	Protein TFG OS=Homo sapiens OX=9606 GN=TFG PE=1 SV=2	>sp|Q92734|TFG_HUMAN Protein TFG OS=Homo sapiens OX=9606 GN=TFG PE=1 SV=2	0	20	1	4	4	5	43.4	cell organization and biogenesis;regulation of biological process;response to stimulus;transport	cytoplasm;cytosol;endoplasmic reticulum;membrane	protein binding;signal transducer activity	Pathways in cancer; Thyroid cancer	COPII (Coat Protein 2) Mediated Vesicle Transport		hsa05200; hsa05216	R-HSA-204005	127.4	129.07	107.91	102.644
P26639	Threonine--tRNA ligase 1, cytoplasmic OS=Homo sapiens OX=9606 GN=TARS1 PE=1 SV=3	>sp|P26639|SYTC_HUMAN Threonine--tRNA ligase 1, cytoplasmic OS=Homo sapiens OX=9606 GN=TARS1 PE=1 SV=3	0	15	1	9	9	11	83.4	metabolic process	cytoplasm;cytoskeleton;cytosol	catalytic activity;nucleotide binding;protein binding;RNA binding	Aminoacyl-tRNA biosynthesis	Cytosolic tRNA aminoacylation		hsa00970	R-HSA-379716	108.4	111.047	129.254	125.862
P56134	ATP synthase subunit f, mitochondrial OS=Homo sapiens OX=9606 GN=ATP5MF PE=1 SV=3	>sp|P56134|ATPK_HUMAN ATP synthase subunit f, mitochondrial OS=Homo sapiens OX=9606 GN=ATP5MF PE=1 SV=3	0.006	28	1	2	2	2	10.9	cell organization and biogenesis;metabolic process;transport	membrane;mitochondrion;nucleus	catalytic activity;transporter activity	Oxidative phosphorylation; Metabolic pathways	Cristae formation; Formation of ATP by chemiosmotic coupling	Electron Transport Chain; Oxidative phosphorylation	hsa00190; hsa01100	R-HSA-8949613; R-HSA-163210	109.2	107.674	126.119	130.69
P0DOY2	Immunoglobulin lambda constant 2 OS=Homo sapiens OX=9606 GN=IGLC2 PE=1 SV=1	>sp|P0DOY2|IGLC2_HUMAN Immunoglobulin lambda constant 2 OS=Homo sapiens OX=9606 GN=IGLC2 PE=1 SV=1	0	81	1	6	3	21	11.3	cell organization and biogenesis;cellular component movement;defense response;metabolic process;regulation of biological process;response to stimulus;transport	extracellular;membrane	catalytic activity;protein binding		FCERI mediated Ca+2 mobilization; Scavenging of heme from plasma; Classical antibody-mediated complement activation; FCERI mediated MAPK activation; FCERI mediated NF-kB activation; CD22 mediated BCR regulation; Regulation of Complement cascade; Immunoregulatory interactions between a Lymphoid and a non-Lymphoid cell; Cell surface interactions at the vascular wall; FCGR activation; Regulation of …			R-HSA-2871809; R-HSA-2168880; R-HSA-173623; R-HSA-2871796; R-HSA-2871837; R-HSA-5690714; R-HSA-977606; R-HSA-198933; R-HSA-202733; R-HSA-2029481; R-HSA-2029482; R-HSA-983695; R-HSA-2730905; R-HSA-2029485	106.9	106.744	134.03	128.161
P20618	Proteasome subunit beta type-1 OS=Homo sapiens OX=9606 GN=PSMB1 PE=1 SV=2	>sp|P20618|PSB1_HUMAN Proteasome subunit beta type-1 OS=Homo sapiens OX=9606 GN=PSMB1 PE=1 SV=2	0	29	1	5	5	8	26.5	cell organization and biogenesis;metabolic process;regulation of biological process;response to stimulus;transport	cytoplasm;cytosol;extracellular;nucleus;organelle lumen;proteasome	catalytic activity;protein binding	Proteasome	Regulation of RAS by GAPs; CDT1 association with the CDC6:ORC:origin complex; Downstream TCR signaling; UCH proteinases; NIK-->noncanonical NF-kB signaling; Hh mutants that don't undergo autocatalytic processing are degraded by ERAD; SCF-beta-TrCP mediated degradation of Emi1; Neutrophil degranulation; Cross-presentation of soluble exogenous antigens (endosomes); Separation of Sister Chromatids; …	Proteasome Degradation	hsa03050	R-HSA-5658442; R-HSA-68827; R-HSA-202424; R-HSA-5689603; R-HSA-5676590; R-HSA-5362768; R-HSA-174113; R-HSA-6798695; R-HSA-1236978; R-HSA-2467813; R-HSA-180534; R-HSA-5358346; R-HSA-8939902; R-HSA-5689880; R-HSA-69601; R-HSA-1236974; R-HSA-174178; R-HSA-382556; R-HSA-211733; R-HSA-69017; R-HSA-2871837; R-HSA-8951664; R-HSA-349425; R-HSA-69481; R-HSA-8941858; R-HSA-174184; R-HSA-9010553; R-HSA-6930…	110.6	113.488	124.03	124.828
P10620	Microsomal glutathione S-transferase 1 OS=Homo sapiens OX=9606 GN=MGST1 PE=1 SV=1	>sp|P10620|MGST1_HUMAN Microsomal glutathione S-transferase 1 OS=Homo sapiens OX=9606 GN=MGST1 PE=1 SV=1	0	27	1	3	3	4	17.6	cell differentiation;cell organization and biogenesis;metabolic process;response to stimulus;transport	endoplasmic reticulum;membrane;mitochondrion;nucleus	antioxidant activity;catalytic activity;protein binding	Glutathione metabolism; Metabolism of xenobiotics by cytochrome P450; Drug metabolism - cytochrome P450; Chemical carcinogenesis; Platinum drug resistance	Glutathione conjugation; Neutrophil degranulation; Aflatoxin activation and detoxification	Aryl Hydrocarbon Receptor Pathway; Oxidative Stress; Metapathway biotransformation	hsa00480; hsa00980; hsa00982; hsa05204; hsa01524	R-HSA-156590; R-HSA-6798695; R-HSA-5423646	153.1	138.023	82.8358	83.5632
O60669	Monocarboxylate transporter 2 OS=Homo sapiens OX=9606 GN=SLC16A7 PE=1 SV=2	>sp|O60669|MOT2_HUMAN Monocarboxylate transporter 2 OS=Homo sapiens OX=9606 GN=SLC16A7 PE=1 SV=2	0	10	1	6	6	6	52.2	transport	membrane	transporter activity		Proton-coupled monocarboxylate transport			R-HSA-433692	139.9	155.233	84.6269	80.3448
O15260	Surfeit locus protein 4 OS=Homo sapiens OX=9606 GN=SURF4 PE=1 SV=3	>sp|O15260|SURF4_HUMAN Surfeit locus protein 4 OS=Homo sapiens OX=9606 GN=SURF4 PE=1 SV=3	0	12	1	3	3	4	30.4	cell organization and biogenesis;regulation of biological process;transport	endoplasmic reticulum;Golgi;membrane	protein binding		COPI-dependent Golgi-to-ER retrograde traffic; Neutrophil degranulation			R-HSA-6811434; R-HSA-6798695	142.1	135.93	97.0149	87.3563
P24043	Laminin subunit alpha-2 OS=Homo sapiens OX=9606 GN=LAMA2 PE=1 SV=4	>sp|P24043|LAMA2_HUMAN Laminin subunit alpha-2 OS=Homo sapiens OX=9606 GN=LAMA2 PE=1 SV=4	0	47	1	130	130	335	343.7	cell differentiation;cell organization and biogenesis;cellular component movement;metabolic process;regulation of biological process;response to stimulus;transport	cytoplasm;cytoskeleton;extracellular;membrane	catalytic activity;motor activity;protein binding;signal transducer activity;structural molecule activity	Amoebiasis; Arrhythmogenic right ventricular cardiomyopathy (ARVC); Dilated cardiomyopathy; Pathways in cancer; Toxoplasmosis; Focal adhesion; Small cell lung cancer; ECM-receptor interaction; Viral myocarditis; PI3K-Akt signaling pathway; Hypertrophic cardiomyopathy (HCM)	ECM proteoglycans; Laminin interactions; MET activates PTK2 signaling; Non-integrin membrane-ECM interactions	Arrhythmogenic Right Ventricular Cardiomyopathy; Alpha 6 Beta 4 signaling pathway; Focal Adhesion; Focal Adhesion-PI3K-Akt-mTOR-signaling pathway	hsa05146; hsa05412; hsa05414; hsa05200; hsa05145; hsa04510; hsa05222; hsa04512; hsa05416; hsa04151; hsa05410	R-HSA-3000178; R-HSA-3000157; R-HSA-8874081; R-HSA-3000171	87.3	89.0698	144.478	160.115
P61604	10 kDa heat shock protein, mitochondrial OS=Homo sapiens OX=9606 GN=HSPE1 PE=1 SV=2	>sp|P61604|CH10_HUMAN 10 kDa heat shock protein, mitochondrial OS=Homo sapiens OX=9606 GN=HSPE1 PE=1 SV=2	0	69	1	8	8	11	10.9	cell differentiation;metabolic process;regulation of biological process;response to stimulus	cytoplasm;membrane;mitochondrion;organelle lumen	metal ion binding;nucleotide binding;protein binding;RNA binding						147.7	136.279	83.7313	90.8046
P01860	Immunoglobulin heavy constant gamma 3 OS=Homo sapiens OX=9606 GN=IGHG3 PE=1 SV=2	>sp|P01860|IGHG3_HUMAN Immunoglobulin heavy constant gamma 3 OS=Homo sapiens OX=9606 GN=IGHG3 PE=1 SV=2	0	27	1	8	2	15	41.3	cell organization and biogenesis;defense response;metabolic process;regulation of biological process;response to stimulus	extracellular;membrane	catalytic activity;protein binding		FCGR activation; Regulation of actin dynamics for phagocytic cup formation; Regulation of Complement cascade; Role of phospholipids in phagocytosis; Classical antibody-mediated complement activation			R-HSA-2029481; R-HSA-2029482; R-HSA-977606; R-HSA-2029485; R-HSA-173623	102.2	95.1163	136.119	143.333
P01859	Immunoglobulin heavy constant gamma 2 OS=Homo sapiens OX=9606 GN=IGHG2 PE=1 SV=2	>sp|P01859|IGHG2_HUMAN Immunoglobulin heavy constant gamma 2 OS=Homo sapiens OX=9606 GN=IGHG2 PE=1 SV=2	0	44	1	10	4	18	35.9	cell organization and biogenesis;defense response;metabolic process;regulation of biological process;response to stimulus	extracellular;membrane	catalytic activity;protein binding		FCGR activation; Regulation of actin dynamics for phagocytic cup formation; Regulation of Complement cascade; Role of phospholipids in phagocytosis; Classical antibody-mediated complement activation			R-HSA-2029481; R-HSA-2029482; R-HSA-977606; R-HSA-2029485; R-HSA-173623	105.4	100.233	131.94	137.931
Q9NYU2	UDP-glucose:glycoprotein glucosyltransferase 1 OS=Homo sapiens OX=9606 GN=UGGT1 PE=1 SV=3	>sp|Q9NYU2|UGGG1_HUMAN UDP-glucose:glycoprotein glucosyltransferase 1 OS=Homo sapiens OX=9606 GN=UGGT1 PE=1 SV=3	0	15	1	19	18	21	177.1	metabolic process;regulation of biological process;response to stimulus	endoplasmic reticulum;organelle lumen	catalytic activity;protein binding	Protein processing in endoplasmic reticulum	ER Quality Control Compartment (ERQC)		hsa04141	R-HSA-901032	102.6	102.907	140.299	132.069
Q96KG7	Multiple epidermal growth factor-like domains protein 10 OS=Homo sapiens OX=9606 GN=MEGF10 PE=1 SV=1	>sp|Q96KG7|MEG10_HUMAN Multiple epidermal growth factor-like domains protein 10 OS=Homo sapiens OX=9606 GN=MEGF10 PE=1 SV=1	0	2	1	2	2	3	122.1	cell death;cell differentiation;cell organization and biogenesis;cell proliferation;cellular component movement;regulation of biological process;transport	membrane	protein binding;receptor activity						93.1	90	141.343	154.943
Q13443	Disintegrin and metalloproteinase domain-containing protein 9 OS=Homo sapiens OX=9606 GN=ADAM9 PE=1 SV=1	>sp|Q13443|ADAM9_HUMAN Disintegrin and metalloproteinase domain-containing protein 9 OS=Homo sapiens OX=9606 GN=ADAM9 PE=1 SV=1	0	15	1	12	12	14	90.5	cell differentiation;cellular component movement;metabolic process;regulation of biological process;response to stimulus	cell surface;extracellular;membrane	catalytic activity;metal ion binding;protein binding		Collagen degradation	Copper homeostasis		R-HSA-1442490	125.9	128.372	108.806	104.368
P36542	ATP synthase subunit gamma, mitochondrial OS=Homo sapiens OX=9606 GN=ATP5F1C PE=1 SV=1	>sp|P36542|ATPG_HUMAN ATP synthase subunit gamma, mitochondrial OS=Homo sapiens OX=9606 GN=ATP5F1C PE=1 SV=1	0	19	1	5	5	6	33	cell organization and biogenesis;metabolic process;transport	membrane;mitochondrion;organelle lumen	catalytic activity;RNA binding;transporter activity	Huntington's disease; Parkinson's disease; Alzheimer's disease; Oxidative phosphorylation; Metabolic pathways	Cristae formation; Formation of ATP by chemiosmotic coupling	Electron Transport Chain	hsa05016; hsa05012; hsa05010; hsa00190; hsa01100	R-HSA-8949613; R-HSA-163210	125.7	124.767	110.746	106.782
P35241	Radixin OS=Homo sapiens OX=9606 GN=RDX PE=1 SV=1	>sp|P35241|RADI_HUMAN Radixin OS=Homo sapiens OX=9606 GN=RDX PE=1 SV=1	0	33	1	24	9	59	68.5	cell organization and biogenesis;regulation of biological process;response to stimulus	cytoplasm;cytoskeleton;membrane	protein binding;RNA binding	MicroRNAs in cancer; Proteoglycans in cancer; Regulation of actin cytoskeleton	Recycling pathway of L1	Regulation of Actin Cytoskeleton	hsa05206; hsa05205; hsa04810	R-HSA-437239	124.5	129.419	105.97	107.126
Q7Z6B7	SLIT-ROBO Rho GTPase-activating protein 1 OS=Homo sapiens OX=9606 GN=SRGAP1 PE=1 SV=1	>sp|Q7Z6B7|SRGP1_HUMAN SLIT-ROBO Rho GTPase-activating protein 1 OS=Homo sapiens OX=9606 GN=SRGAP1 PE=1 SV=1	0.001	2	1	2	2	2	124.2	regulation of biological process;response to stimulus	cytoplasm;cytosol	enzyme regulator activity;protein binding	Axon guidance	Inactivation of CDC42 and RAC1; Rho GTPase cycle		hsa04360	R-HSA-428543; R-HSA-194840	126	124.302	110.597	106.897
Q6EMK4	Vasorin OS=Homo sapiens OX=9606 GN=VASN PE=1 SV=1	>sp|Q6EMK4|VASN_HUMAN Vasorin OS=Homo sapiens OX=9606 GN=VASN PE=1 SV=1	0	11	1	6	6	11	71.7	regulation of biological process;response to stimulus	cell surface;extracellular;membrane;mitochondrion	protein binding						101.6	105	139.254	131.954
P08185	Corticosteroid-binding globulin OS=Homo sapiens OX=9606 GN=SERPINA6 PE=1 SV=1	>sp|P08185|CBG_HUMAN Corticosteroid-binding globulin OS=Homo sapiens OX=9606 GN=SERPINA6 PE=1 SV=1	0	20	1	7	7	11	45.1	metabolic process;regulation of biological process;transport	extracellular	enzyme regulator activity						95.6	104.07	142.537	137.241
Q9Y6N7	Roundabout homolog 1 OS=Homo sapiens OX=9606 GN=ROBO1 PE=1 SV=1	>sp|Q9Y6N7|ROBO1_HUMAN Roundabout homolog 1 OS=Homo sapiens OX=9606 GN=ROBO1 PE=1 SV=1	0	4	1	3	3	3	180.8	cell differentiation;cellular component movement;development;metabolic process;regulation of biological process;response to stimulus	cell surface;cytoplasm;membrane	protein binding;receptor activity;signal transducer activity	Axon guidance	Netrin-1 signaling; SLIT2:ROBO1 increases RHOA activity; Activation of RAC1; Regulation of expression of SLITs and ROBOs; Regulation of commissural axon pathfinding by SLIT and ROBO; Inactivation of CDC42 and RAC1; Regulation of cortical dendrite branching; Role of ABL in ROBO-SLIT signaling		hsa04360	R-HSA-373752; R-HSA-8985586; R-HSA-428540; R-HSA-9010553; R-HSA-428542; R-HSA-428543; R-HSA-8985801; R-HSA-428890	108.7	103.605	133.433	129.655
P13667	Protein disulfide-isomerase A4 OS=Homo sapiens OX=9606 GN=PDIA4 PE=1 SV=2	>sp|P13667|PDIA4_HUMAN Protein disulfide-isomerase A4 OS=Homo sapiens OX=9606 GN=PDIA4 PE=1 SV=2	0	39	1	25	25	44	72.9	cellular homeostasis;metabolic process;regulation of biological process;response to stimulus;transport	cell surface;endoplasmic reticulum;organelle lumen	catalytic activity;metal ion binding;protein binding;RNA binding	Protein processing in endoplasmic reticulum; Thyroid hormone synthesis; Vibrio cholerae infection			hsa04141; hsa04918; hsa05110		97.5	103.488	142.836	135.287
Q9P2J5	Leucine--tRNA ligase, cytoplasmic OS=Homo sapiens OX=9606 GN=LARS1 PE=1 SV=2	>sp|Q9P2J5|SYLC_HUMAN Leucine--tRNA ligase, cytoplasmic OS=Homo sapiens OX=9606 GN=LARS1 PE=1 SV=2	0.001	2	1	3	3	5	134.4	cell communication;cell organization and biogenesis;metabolic process;regulation of biological process;response to stimulus;transport	cytoplasm;cytosol;endoplasmic reticulum;vacuole	catalytic activity;enzyme regulator activity;nucleotide binding;protein binding	Aminoacyl-tRNA biosynthesis	Cytosolic tRNA aminoacylation; SeMet incorporation into proteins		hsa00970	R-HSA-379716; R-HSA-2408517	66.6	66.7442	195.373	166.782
P07333	Macrophage colony-stimulating factor 1 receptor OS=Homo sapiens OX=9606 GN=CSF1R PE=1 SV=2	>sp|P07333|CSF1R_HUMAN Macrophage colony-stimulating factor 1 receptor OS=Homo sapiens OX=9606 GN=CSF1R PE=1 SV=2	0	6	1	6	6	9	107.9	cell differentiation;cell organization and biogenesis;cell proliferation;cellular component movement;defense response;development;metabolic process;regulation of biological process;response to stimulus	cell surface;membrane	catalytic activity;nucleotide binding;protein binding;receptor activity;signal transducer activity	Endocytosis; Osteoclast differentiation; Hematopoietic cell lineage; Cytokine-cytokine receptor interaction; Rap1 signaling pathway; Pathways in cancer; Transcriptional misregulation in cancer; Ras signaling pathway; PI3K-Akt signaling pathway	Other interleukin signaling	Differentiation Pathway; Imatinib and Chronic Myeloid Leukemia; Focal Adhesion-PI3K-Akt-mTOR-signaling pathway	hsa04144; hsa04380; hsa04640; hsa04060; hsa04015; hsa05200; hsa05202; hsa04014; hsa04151	R-HSA-449836	97.9	98.0233	147.612	136.552
P35232	Prohibitin OS=Homo sapiens OX=9606 GN=PHB PE=1 SV=1	>sp|P35232|PHB_HUMAN Prohibitin OS=Homo sapiens OX=9606 GN=PHB PE=1 SV=1	0	42	1	9	9	12	29.8	cell differentiation;cell organization and biogenesis;metabolic process;regulation of biological process;response to stimulus;transport	cell surface;cytoplasm;endosome;membrane;mitochondrion;nucleus	DNA binding;protein binding		Paradoxical activation of RAF signaling by kinase inactive BRAF; Processing of SMDT1; RAF activation; Signaling by RAS mutants; Signaling by moderate kinase activity BRAF mutants; Interleukin-20 family signaling	Integrated Breast Cancer Pathway		R-HSA-6802955; R-HSA-8949664; R-HSA-5673000; R-HSA-6802949; R-HSA-6802946; R-HSA-8854691	144.9	136.279	94.7761	85.5172
P49746	Thrombospondin-3 OS=Homo sapiens OX=9606 GN=THBS3 PE=1 SV=1	>sp|P49746|TSP3_HUMAN Thrombospondin-3 OS=Homo sapiens OX=9606 GN=THBS3 PE=1 SV=1	0	26	1	20	18	75	104.1		extracellular	metal ion binding	Phagosome; Focal adhesion; Malaria; ECM-receptor interaction; PI3K-Akt signaling pathway	Signaling by PDGF	Focal Adhesion; Focal Adhesion-PI3K-Akt-mTOR-signaling pathway; Inflammatory Response Pathway	hsa04145; hsa04510; hsa05144; hsa04512; hsa04151	R-HSA-186797	77.7	79.186	152.985	174.368
Q96AG4	Leucine-rich repeat-containing protein 59 OS=Homo sapiens OX=9606 GN=LRRC59 PE=1 SV=1	>sp|Q96AG4|LRC59_HUMAN Leucine-rich repeat-containing protein 59 OS=Homo sapiens OX=9606 GN=LRRC59 PE=1 SV=1	0	34	1	7	7	10	34.9		endoplasmic reticulum;membrane;nucleus	protein binding;RNA binding						131.7	142.326	94.3284	95.0575
P67870	Casein kinase II subunit beta OS=Homo sapiens OX=9606 GN=CSNK2B PE=1 SV=1	>sp|P67870|CSK2B_HUMAN Casein kinase II subunit beta OS=Homo sapiens OX=9606 GN=CSNK2B PE=1 SV=1	0.001	8	1	2	2	2	24.9	cell communication;cell organization and biogenesis;metabolic process;regulation of biological process;response to stimulus;transport	chromosome;cytoplasm;cytosol;extracellular;membrane;nucleus;organelle lumen	catalytic activity;enzyme regulator activity;metal ion binding;protein binding	Tight junction; Epstein-Barr virus infection; Ribosome biogenesis in eukaryotes; NF-kappa B signaling pathway; Wnt signaling pathway; Adherens junction; Measles; Herpes simplex infection	WNT mediated activation of DVL; Condensation of Prometaphase Chromosomes; Regulation of PTEN stability and activity; Cooperation of PDCL (PhLP1) and TRiC/CCT in G-protein beta folding; Signal transduction by L1; RUNX1 interacts with co-factors whose precise effect on RUNX1 targets is not known; Synthesis of PC; Neutrophil degranulation; Receptor Mediated Mitophagy; Regulation of TP53 Activity thr…		hsa04530; hsa05169; hsa03008; hsa04064; hsa04310; hsa04520; hsa05162; hsa05168	R-HSA-201688; R-HSA-2514853; R-HSA-8948751; R-HSA-6814122; R-HSA-445144; R-HSA-8939243; R-HSA-1483191; R-HSA-6798695; R-HSA-8934903; R-HSA-6804756	112.2	114.535	123.284	122.644
P05543	Thyroxine-binding globulin OS=Homo sapiens OX=9606 GN=SERPINA7 PE=1 SV=2	>sp|P05543|THBG_HUMAN Thyroxine-binding globulin OS=Homo sapiens OX=9606 GN=SERPINA7 PE=1 SV=2	0	28	1	12	12	25	46.3	regulation of biological process;transport	extracellular	enzyme regulator activity	Thyroid hormone synthesis			hsa04918		100.9	105.93	138.657	132.299
Q9UHV9	Prefoldin subunit 2 OS=Homo sapiens OX=9606 GN=PFDN2 PE=1 SV=1	>sp|Q9UHV9|PFD2_HUMAN Prefoldin subunit 2 OS=Homo sapiens OX=9606 GN=PFDN2 PE=1 SV=1	0	29	1	3	3	5	16.6	metabolic process;regulation of biological process	cytoplasm;cytosol;mitochondrion;nucleus	protein binding		Prefoldin mediated transfer of substrate to CCT/TriC			R-HSA-389957	136.8	143.372	96.7164	86.3218
P17948	Vascular endothelial growth factor receptor 1 OS=Homo sapiens OX=9606 GN=FLT1 PE=1 SV=2	>sp|P17948|VGFR1_HUMAN Vascular endothelial growth factor receptor 1 OS=Homo sapiens OX=9606 GN=FLT1 PE=1 SV=2	0	18	1	24	23	50	150.7	cell differentiation;cellular component movement;development;metabolic process;regulation of biological process;response to stimulus	cytoplasm;cytoskeleton;endosome;extracellular;membrane	catalytic activity;nucleotide binding;protein binding;receptor activity;signal transducer activity	Endocytosis; HIF-1 signaling pathway; Cytokine-cytokine receptor interaction; Rap1 signaling pathway; Focal adhesion; Transcriptional misregulation in cancer; Ras signaling pathway; PI3K-Akt signaling pathway; Rheumatoid arthritis	Neurophilin interactions with VEGF and VEGFR; VEGF binds to VEGFR leading to receptor dimerization	Angiogenesis; Focal Adhesion; Imatinib and Chronic Myeloid Leukemia; VEGFA-VEGFR2 Signaling Pathway; Focal Adhesion-PI3K-Akt-mTOR-signaling pathway	hsa04144; hsa04066; hsa04060; hsa04015; hsa04510; hsa05202; hsa04014; hsa04151; hsa05323	R-HSA-194306; R-HSA-195399	59.2	59.8837	169.701	201.724
P02774	Vitamin D-binding protein OS=Homo sapiens OX=9606 GN=GC PE=1 SV=2	>sp|P02774|VTDB_HUMAN Vitamin D-binding protein OS=Homo sapiens OX=9606 GN=GC PE=1 SV=2	0	44	1	16	16	24	52.9									96.8	105.116	140.896	136.207
O94973	AP-2 complex subunit alpha-2 OS=Homo sapiens OX=9606 GN=AP2A2 PE=1 SV=2	>sp|O94973|AP2A2_HUMAN AP-2 complex subunit alpha-2 OS=Homo sapiens OX=9606 GN=AP2A2 PE=1 SV=2	0	17	1	13	9	16	103.9	cell organization and biogenesis;cellular component movement;metabolic process;regulation of biological process;response to stimulus;transport	cytosol;membrane	protein binding;transporter activity	Endocytosis; Huntington's disease; Endocrine and other factor-regulated calcium reabsorption; Synaptic vesicle cycle	Cargo recognition for clathrin-mediated endocytosis; Nef Mediated CD8 Down-regulation; Nef Mediated CD4 Down-regulation; Recycling pathway of L1; LDL clearance; EPH-ephrin mediated repulsion of cells; Neutrophil degranulation; Retrograde neurotrophin signalling; VLDLR internalisation and degradation; WNT5A-dependent internalization of FZD2, FZD5 and ROR2; MHC class II antigen presentation; WNT5A-…	Synaptic Vesicle Pathway	hsa04144; hsa05016; hsa04961; hsa04721	R-HSA-8856825; R-HSA-182218; R-HSA-167590; R-HSA-437239; R-HSA-8964038; R-HSA-3928665; R-HSA-6798695; R-HSA-177504; R-HSA-8866427; R-HSA-5140745; R-HSA-2132295; R-HSA-5099900	109.4	112.791	124.925	126.437
Q92614	Unconventional myosin-XVIIIa OS=Homo sapiens OX=9606 GN=MYO18A PE=1 SV=3	>sp|Q92614|MY18A_HUMAN Unconventional myosin-XVIIIa OS=Homo sapiens OX=9606 GN=MYO18A PE=1 SV=3	0	2	1	3	3	3	233	cell differentiation;cell organization and biogenesis;cellular component movement;metabolic process;regulation of biological process;transport	cell surface;cytoplasm;cytoskeleton;Golgi;membrane	catalytic activity;DNA binding;motor activity;nucleotide binding;protein binding;RNA binding;structural molecule activity;transporter activity		Signaling by cytosolic FGFR1 fusion mutants			R-HSA-1839117	106.3	106.395	127.761	134.023
P05156	Complement factor I OS=Homo sapiens OX=9606 GN=CFI PE=1 SV=2	>sp|P05156|CFAI_HUMAN Complement factor I OS=Homo sapiens OX=9606 GN=CFI PE=1 SV=2	0	9	1	4	4	5	65.7	defense response;metabolic process;regulation of biological process;response to stimulus;transport	extracellular;membrane	catalytic activity;metal ion binding;protein binding;receptor activity	Complement and coagulation cascades; Staphylococcus aureus infection	Regulation of Complement cascade	Complement and Coagulation Cascades	hsa04610; hsa05150	R-HSA-977606	106.4	111.047	129.851	127.701
O95202	Mitochondrial proton/calcium exchanger protein OS=Homo sapiens OX=9606 GN=LETM1 PE=1 SV=1	>sp|O95202|LETM1_HUMAN Mitochondrial proton/calcium exchanger protein OS=Homo sapiens OX=9606 GN=LETM1 PE=1 SV=1	0.001	3	1	2	2	2	83.3	cell organization and biogenesis;cellular homeostasis;transport	membrane;mitochondrion	metal ion binding;protein binding;transporter activity		Mitochondrial calcium ion transport			R-HSA-8949215	137	148.256	92.5373	84.4828
Q70JA7	Chondroitin sulfate synthase 3 OS=Homo sapiens OX=9606 GN=CHSY3 PE=2 SV=3	>sp|Q70JA7|CHSS3_HUMAN Chondroitin sulfate synthase 3 OS=Homo sapiens OX=9606 GN=CHSY3 PE=2 SV=3	0	12	1	8	7	9	100.2	metabolic process	Golgi;membrane	catalytic activity;metal ion binding	Metabolic pathways; Glycosaminoglycan biosynthesis - chondroitin sulfate / dermatan sulfate	Chondroitin sulfate biosynthesis		hsa01100; hsa00532	R-HSA-2022870	75.6	81.8605	153.134	174.023
O75131	Copine-3 OS=Homo sapiens OX=9606 GN=CPNE3 PE=1 SV=1	>sp|O75131|CPNE3_HUMAN Copine-3 OS=Homo sapiens OX=9606 GN=CPNE3 PE=1 SV=1	0	24	1	13	12	17	60.1	metabolic process;regulation of biological process;response to stimulus;transport	cytoplasm;cytosol;membrane;mitochondrion;nucleus	catalytic activity;protein binding;RNA binding;transporter activity		Neutrophil degranulation; Glycerophospholipid biosynthesis			R-HSA-6798695; R-HSA-1483206	136.1	144.419	96.1194	86.6667
P49591	Serine--tRNA ligase, cytoplasmic OS=Homo sapiens OX=9606 GN=SARS1 PE=1 SV=3	>sp|P49591|SYSC_HUMAN Serine--tRNA ligase, cytoplasmic OS=Homo sapiens OX=9606 GN=SARS1 PE=1 SV=3	0	20	1	9	9	9	58.7	metabolic process;regulation of biological process	cytoplasm;cytosol;nucleus	catalytic activity;DNA binding;nucleotide binding;protein binding;RNA binding	Aminoacyl-tRNA biosynthesis	Selenocysteine synthesis; Cytosolic tRNA aminoacylation		hsa00970	R-HSA-2408557; R-HSA-379716	120.8	122.209	112.09	113.793
Q9UHI8	A disintegrin and metalloproteinase with thrombospondin motifs 1 OS=Homo sapiens OX=9606 GN=ADAMTS1 PE=1 SV=4	>sp|Q9UHI8|ATS1_HUMAN A disintegrin and metalloproteinase with thrombospondin motifs 1 OS=Homo sapiens OX=9606 GN=ADAMTS1 PE=1 SV=4	0	21	1	12	12	15	105.3	metabolic process;regulation of biological process;response to stimulus	cytosol;extracellular	catalytic activity;metal ion binding		Degradation of the extracellular matrix; O-glycosylation of TSR domain-containing proteins; Defective B3GALTL causes Peters-plus syndrome (PpS)	VEGFA-VEGFR2 Signaling Pathway; Endochondral Ossification		R-HSA-1474228; R-HSA-5173214; R-HSA-5083635	71.7	73.8372	157.761	182.874
Q9P289	Serine/threonine-protein kinase 26 OS=Homo sapiens OX=9606 GN=STK26 PE=1 SV=2	>sp|Q9P289|STK26_HUMAN Serine/threonine-protein kinase 26 OS=Homo sapiens OX=9606 GN=STK26 PE=1 SV=2	0.003	9	1	2	2	2	46.5	cell communication;cell death;cell organization and biogenesis;metabolic process;regulation of biological process;response to stimulus	cytoplasm;cytosol;Golgi;membrane	catalytic activity;metal ion binding;nucleotide binding;protein binding;signal transducer activity		Apoptotic cleavage of cellular proteins			R-HSA-111465	97.1	96.2791	149.701	137.586
P38117	Electron transfer flavoprotein subunit beta OS=Homo sapiens OX=9606 GN=ETFB PE=1 SV=3	>sp|P38117|ETFB_HUMAN Electron transfer flavoprotein subunit beta OS=Homo sapiens OX=9606 GN=ETFB PE=1 SV=3	0.001	9	1	2	2	2	27.8	metabolic process;transport	cytosol;mitochondrion;organelle lumen	protein binding		Protein methylation; Respiratory electron transport			R-HSA-8876725; R-HSA-611105	126.1	122.791	108.06	110.23
P01308	Insulin OS=Homo sapiens OX=9606 GN=INS PE=1 SV=1	>sp|P01308|INS_HUMAN Insulin OS=Homo sapiens OX=9606 GN=INS PE=1 SV=1	0	25	1	2	2	30	12	cell communication;defense response;metabolic process;regulation of biological process;response to stimulus;transport	extracellular;membrane;organelle lumen	protein binding	Longevity regulating pathway - multiple species; Insulin signaling pathway; HIF-1 signaling pathway; Ovarian steroidogenesis; FoxO signaling pathway; Prolactin signaling pathway; Phospholipase D signaling pathway; cGMP-PKG signaling pathway; Type I diabetes mellitus; Rap1 signaling pathway; Maturity onset diabetes of the young; Progesterone-mediated oocyte maturation; Type II diabetes mellitus; P…	PI5P, PP2A and IER3 Regulate PI3K/AKT Signaling; Amyloid fiber formation; IRS activation; Insulin processing; Synthesis, secretion, and deacylation of Ghrelin; Signal attenuation; Insulin receptor recycling; Regulation of insulin secretion; COPI-mediated anterograde transport; Regulation of gene expression in beta cells	Selenium Micronutrient Network; Vitamin B12 Metabolism; Folate Metabolism; Cori Cycle; AGE/RAGE pathway; Adipogenesis; Cardiac Progenitor Differentiation; Differentiation Pathway; Focal Adhesion-PI3K-Akt-mTOR-signaling pathway; Leptin Insulin Overlap; White fat cell differentiation; Senescence and Autophagy in Cancer; Glucose Homeostasis	hsa04213; hsa04910; hsa04066; hsa04913; hsa04068; hsa04917; hsa04072; hsa04022; hsa04940; hsa04015; hsa04950; hsa04914; hsa04930; hsa05215; hsa04911; hsa04152; hsa04150; hsa04960; hsa04810; hsa04114; hsa04932; hsa04140; hsa04014; hsa04923; hsa04931; hsa04211; hsa04151	R-HSA-6811558; R-HSA-977225; R-HSA-74713; R-HSA-264876; R-HSA-422085; R-HSA-74749; R-HSA-77387; R-HSA-422356; R-HSA-6807878; R-HSA-210745	102.4	96.2791	144.328	135.747
P09417	Dihydropteridine reductase OS=Homo sapiens OX=9606 GN=QDPR PE=1 SV=2	>sp|P09417|DHPR_HUMAN Dihydropteridine reductase OS=Homo sapiens OX=9606 GN=QDPR PE=1 SV=2	0	12	1	2	2	2	25.8	metabolic process;response to stimulus	cytoplasm;cytosol;mitochondrion	catalytic activity;nucleotide binding;protein binding	Folate biosynthesis; Metabolic pathways	Phenylalanine and tyrosine catabolism		hsa00790; hsa01100	R-HSA-71182	110.7	106.047	127.313	129.655
Q9BXJ1	Complement C1q tumor necrosis factor-related protein 1 OS=Homo sapiens OX=9606 GN=C1QTNF1 PE=1 SV=1	>sp|Q9BXJ1|C1QT1_HUMAN Complement C1q tumor necrosis factor-related protein 1 OS=Homo sapiens OX=9606 GN=C1QTNF1 PE=1 SV=1	0	14	1	4	4	5	31.7	cell organization and biogenesis;cellular homeostasis;regulation of biological process	cytosol;extracellular;nucleus	protein binding						104.3	105.465	129.104	136.207
P16930	Fumarylacetoacetase OS=Homo sapiens OX=9606 GN=FAH PE=1 SV=2	>sp|P16930|FAAA_HUMAN Fumarylacetoacetase OS=Homo sapiens OX=9606 GN=FAH PE=1 SV=2	0	22	1	8	8	12	46.3	metabolic process	cytosol	catalytic activity;metal ion binding;protein binding	Tyrosine metabolism; Metabolic pathways	Phenylalanine and tyrosine catabolism	Amino Acid metabolism	hsa00350; hsa01100	R-HSA-71182	102.1	105.233	138.955	131.379
Q96CX2	BTB/POZ domain-containing protein KCTD12 OS=Homo sapiens OX=9606 GN=KCTD12 PE=1 SV=1	>sp|Q96CX2|KCD12_HUMAN BTB/POZ domain-containing protein KCTD12 OS=Homo sapiens OX=9606 GN=KCTD12 PE=1 SV=1	0	18	1	6	6	8	35.7	cell organization and biogenesis;transport	membrane	protein binding;RNA binding;transporter activity						128.9	132.674	98.209	104.828
P06276	Cholinesterase OS=Homo sapiens OX=9606 GN=BCHE PE=1 SV=1	>sp|P06276|CHLE_HUMAN Cholinesterase OS=Homo sapiens OX=9606 GN=BCHE PE=1 SV=1	0	22	1	13	13	16	68.4	cell differentiation;metabolic process;regulation of biological process;response to stimulus	endoplasmic reticulum;extracellular;membrane;organelle lumen	catalytic activity;protein binding		Synthesis of PC; Synthesis, secretion, and deacylation of Ghrelin; Neurotransmitter clearance	Irinotecan Pathway		R-HSA-1483191; R-HSA-422085; R-HSA-112311	95.6	99.0698	148.806	137.356
Q9Y4L1	Hypoxia up-regulated protein 1 OS=Homo sapiens OX=9606 GN=HYOU1 PE=1 SV=1	>sp|Q9Y4L1|HYOU1_HUMAN Hypoxia up-regulated protein 1 OS=Homo sapiens OX=9606 GN=HYOU1 PE=1 SV=1	0	8	1	9	9	10	111.3	regulation of biological process;response to stimulus;transport	endoplasmic reticulum;extracellular;membrane;organelle lumen	nucleotide binding;protein binding	Protein processing in endoplasmic reticulum	Scavenging by Class F Receptors; XBP1(S) activates chaperone genes		hsa04141	R-HSA-3000484; R-HSA-381038	107.5	110.349	130.746	126.437
Q8N8Z6	Discoidin, CUB and LCCL domain-containing protein 1 OS=Homo sapiens OX=9606 GN=DCBLD1 PE=1 SV=2	>sp|Q8N8Z6|DCBD1_HUMAN Discoidin, CUB and LCCL domain-containing protein 1 OS=Homo sapiens OX=9606 GN=DCBLD1 PE=1 SV=2	0	8	1	5	5	6	77.9		membrane							94.1	92.4419	155.075	140.805
P19021	Peptidyl-glycine alpha-amidating monooxygenase OS=Homo sapiens OX=9606 GN=PAM PE=1 SV=2	>sp|P19021|AMD_HUMAN Peptidyl-glycine alpha-amidating monooxygenase OS=Homo sapiens OX=9606 GN=PAM PE=1 SV=2	0	32	1	26	26	38	108.3	cell organization and biogenesis;metabolic process;regulation of biological process;response to stimulus;transport	cell surface;extracellular;membrane	catalytic activity;metal ion binding;protein binding						94.3	86.8605	142.388	155.862
P61158	Actin-related protein 3 OS=Homo sapiens OX=9606 GN=ACTR3 PE=1 SV=3	>sp|P61158|ARP3_HUMAN Actin-related protein 3 OS=Homo sapiens OX=9606 GN=ACTR3 PE=1 SV=3	0	42	1	14	14	31	47.3	cell division;cell organization and biogenesis;cellular component movement;regulation of biological process;response to stimulus	cytoplasm;cytoskeleton;cytosol;membrane	nucleotide binding;protein binding;structural molecule activity		EPHB-mediated forward signaling; Clathrin-mediated endocytosis; RHO GTPases Activate WASPs and WAVEs; Regulation of actin dynamics for phagocytic cup formation	Association Between Physico-Chemical Features and Toxicity Associated Pathways		R-HSA-3928662; R-HSA-8856828; R-HSA-5663213; R-HSA-2029482	106.9	108.837	126.567	131.839
Q9P273	Teneurin-3 OS=Homo sapiens OX=9606 GN=TENM3 PE=2 SV=3	>sp|Q9P273|TEN3_HUMAN Teneurin-3 OS=Homo sapiens OX=9606 GN=TENM3 PE=2 SV=3	0	15	1	29	27	40	300.8	cell differentiation;cell organization and biogenesis;metabolic process;regulation of biological process;response to stimulus	cell surface;membrane	protein binding						137.8	152.558	88.209	82.6437
Q16658	Fascin OS=Homo sapiens OX=9606 GN=FSCN1 PE=1 SV=3	>sp|Q16658|FSCN1_HUMAN Fascin OS=Homo sapiens OX=9606 GN=FSCN1 PE=1 SV=3	0	42	1	17	17	36	54.5	cell organization and biogenesis;cell proliferation;cellular component movement;regulation of biological process	cytoplasm;cytoskeleton;cytosol	protein binding;RNA binding	MicroRNAs in cancer	Interleukin-4 and 13 signaling		hsa05206	R-HSA-6785807	130.6	124.884	104.179	105.977
Q5T9A4	ATPase family AAA domain-containing protein 3B OS=Homo sapiens OX=9606 GN=ATAD3B PE=1 SV=1	>sp|Q5T9A4|ATD3B_HUMAN ATPase family AAA domain-containing protein 3B OS=Homo sapiens OX=9606 GN=ATAD3B PE=1 SV=1	0.004	2	1	2	2	2	72.5	transport	membrane;mitochondrion	catalytic activity;nucleotide binding;RNA binding		Neutrophil degranulation			R-HSA-6798695	143.8	140.93	79.403	93.908
Q92597	Protein NDRG1 OS=Homo sapiens OX=9606 GN=NDRG1 PE=1 SV=1	>sp|Q92597|NDRG1_HUMAN Protein NDRG1 OS=Homo sapiens OX=9606 GN=NDRG1 PE=1 SV=1	0	23	1	5	5	12	42.8	cell organization and biogenesis;regulation of biological process;response to stimulus	cytoplasm;cytoskeleton;cytosol;membrane;nucleus	protein binding		TP53 regulates transcription of several additional cell death genes whose specific roles in p53-dependent apoptosis remain uncertain	VEGFA-VEGFR2 Signaling Pathway		R-HSA-6803205	142.9	136.512	84.1791	95.7471
Q9BYT8	Neurolysin, mitochondrial OS=Homo sapiens OX=9606 GN=NLN PE=1 SV=1	>sp|Q9BYT8|NEUL_HUMAN Neurolysin, mitochondrial OS=Homo sapiens OX=9606 GN=NLN PE=1 SV=1	0	6	1	3	3	4	80.6	metabolic process;regulation of biological process	cytoplasm;extracellular;membrane;mitochondrion	catalytic activity;metal ion binding	Renin-angiotensin system	Peptide ligand-binding receptors		hsa04614	R-HSA-375276	131.6	140.465	99.1045	93.3333
O14617	AP-3 complex subunit delta-1 OS=Homo sapiens OX=9606 GN=AP3D1 PE=1 SV=1	>sp|O14617|AP3D1_HUMAN AP-3 complex subunit delta-1 OS=Homo sapiens OX=9606 GN=AP3D1 PE=1 SV=1	0	5	1	5	5	5	130.1	cell organization and biogenesis;cellular component movement;metabolic process;regulation of biological process;transport	cytoplasm;Golgi;membrane	transporter activity	Lysosome			hsa04142		108.5	101.047	132.687	132.989
O43617	Trafficking protein particle complex subunit 3 OS=Homo sapiens OX=9606 GN=TRAPPC3 PE=1 SV=1	>sp|O43617|TPPC3_HUMAN Trafficking protein particle complex subunit 3 OS=Homo sapiens OX=9606 GN=TRAPPC3 PE=1 SV=1	0.001	8	1	2	2	2	20.3	cell organization and biogenesis;transport	cytosol;endoplasmic reticulum;Golgi;membrane	protein binding		RAB GEFs exchange GTP for GDP on RABs; COPII (Coat Protein 2) Mediated Vesicle Transport			R-HSA-8876198; R-HSA-204005	121.9	125	110	111.379
P26368	Splicing factor U2AF 65 kDa subunit OS=Homo sapiens OX=9606 GN=U2AF2 PE=1 SV=4	>sp|P26368|U2AF2_HUMAN Splicing factor U2AF 65 kDa subunit OS=Homo sapiens OX=9606 GN=U2AF2 PE=1 SV=4	0.004	4	1	2	2	2	53.5	metabolic process;regulation of biological process;transport	nucleus;spliceosomal complex	protein binding;RNA binding	Spliceosome	Cleavage of Growing Transcript in the Termination Region ; Transport of Mature mRNA derived from an Intron-Containing Transcript; mRNA 3'-end processing; mRNA Splicing - Major Pathway	mRNA Processing	hsa03040	R-HSA-109688; R-HSA-159236; R-HSA-72187; R-HSA-72163	91.9	90.3488	158.507	142.759
Q04828	Aldo-keto reductase family 1 member C1 OS=Homo sapiens OX=9606 GN=AKR1C1 PE=1 SV=1	>sp|Q04828|AK1C1_HUMAN Aldo-keto reductase family 1 member C1 OS=Homo sapiens OX=9606 GN=AKR1C1 PE=1 SV=1	0	32	1	8	4	11	36.8	cell differentiation;cell organization and biogenesis;metabolic process;response to stimulus;transport	cytoplasm;cytosol	catalytic activity;protein binding	Metabolism of xenobiotics by cytochrome P450; Steroid hormone biosynthesis	Signaling by GPCR; Retinoid metabolism and transport; Synthesis of bile acids and bile salts via 27-hydroxycholesterol; Synthesis of bile acids and bile salts via 24-hydroxycholesterol; Synthesis of bile acids and bile salts via 7alpha-hydroxycholesterol	Benzo(a)pyrene metabolism; Metapathway biotransformation	hsa00980; hsa00140	R-HSA-372790; R-HSA-975634; R-HSA-193807; R-HSA-193775; R-HSA-193368	150	135.233	85.6716	87.7011
P35613	Basigin OS=Homo sapiens OX=9606 GN=BSG PE=1 SV=2	>sp|P35613|BASI_HUMAN Basigin OS=Homo sapiens OX=9606 GN=BSG PE=1 SV=2	0	36	1	11	11	36	42.2	cell organization and biogenesis;cellular component movement;metabolic process;regulation of biological process;response to stimulus;transport	membrane;mitochondrion	protein binding;transporter activity		Integrin cell surface interactions; Proton-coupled monocarboxylate transport; Basigin interactions; Degradation of the extracellular matrix; Pyruvate metabolism	Matrix Metalloproteinases		R-HSA-216083; R-HSA-433692; R-HSA-210991; R-HSA-1474228; R-HSA-70268	128	135.233	103.134	99.5402
P24821	Tenascin OS=Homo sapiens OX=9606 GN=TNC PE=1 SV=3	>sp|P24821|TENA_HUMAN Tenascin OS=Homo sapiens OX=9606 GN=TNC PE=1 SV=3	0	20	1	32	32	49	240.7	cell communication;cell differentiation;cell organization and biogenesis;metabolic process;regulation of biological process;response to stimulus	extracellular;membrane;organelle lumen	protein binding	MicroRNAs in cancer; Focal adhesion; ECM-receptor interaction; PI3K-Akt signaling pathway	ECM proteoglycans; Post-translational protein phosphorylation; Integrin cell surface interactions; Regulation of Insulin-like Growth Factor (IGF) transport and uptake by Insulin-like Growth Factor Binding Proteins (IGFBPs); Syndecan interactions	Focal Adhesion; TGF-beta Signaling Pathway; Amplification and Expansion of Oncogenic Pathways as Metastatic Traits; TGF-B Signaling in Thyroid Cells for Epithelial-Mesenchymal Transition; Focal Adhesion-PI3K-Akt-mTOR-signaling pathway	hsa05206; hsa04510; hsa04512; hsa04151	R-HSA-3000178; R-HSA-8957275; R-HSA-216083; R-HSA-381426; R-HSA-3000170	130.4	127.442	100.448	106.552
Q99983	Osteomodulin OS=Homo sapiens OX=9606 GN=OMD PE=1 SV=1	>sp|Q99983|OMD_HUMAN Osteomodulin OS=Homo sapiens OX=9606 GN=OMD PE=1 SV=1	0	12	1	5	5	6	49.5	cell organization and biogenesis;metabolic process;regulation of biological process	extracellular;organelle lumen	protein binding		Keratan sulfate biosynthesis; Defective CHST6 causes MCDC1; Defective ST3GAL3 causes MCT12 and EIEE15; Defective B4GALT1 causes B4GALT1-CDG (CDG-2d); Keratan sulfate degradation			R-HSA-2022854; R-HSA-3656225; R-HSA-3656243; R-HSA-3656244; R-HSA-2022857	152.4	161.86	82.0896	61.2644
Q9NZM1	Myoferlin OS=Homo sapiens OX=9606 GN=MYOF PE=1 SV=1	>sp|Q9NZM1|MYOF_HUMAN Myoferlin OS=Homo sapiens OX=9606 GN=MYOF PE=1 SV=1	0	45	1	78	78	117	234.6	cell organization and biogenesis;regulation of biological process;response to stimulus	membrane;nucleus	protein binding			Aryl Hydrocarbon Receptor Pathway; Hepatitis C and Hepatocellular Carcinoma			131.9	137.442	101.94	93.7931
P20774	Mimecan OS=Homo sapiens OX=9606 GN=OGN PE=1 SV=1	>sp|P20774|MIME_HUMAN Mimecan OS=Homo sapiens OX=9606 GN=OGN PE=1 SV=1	0	15	1	4	4	7	33.9	cell organization and biogenesis;metabolic process;regulation of biological process	extracellular;organelle lumen	protein binding		Keratan sulfate biosynthesis; Defective CHST6 causes MCDC1; Defective ST3GAL3 causes MCT12 and EIEE15; Defective B4GALT1 causes B4GALT1-CDG (CDG-2d); Keratan sulfate degradation			R-HSA-2022854; R-HSA-3656225; R-HSA-3656243; R-HSA-3656244; R-HSA-2022857	153.1	156.395	85.0746	63.7931
Q9BWD1	Acetyl-CoA acetyltransferase, cytosolic OS=Homo sapiens OX=9606 GN=ACAT2 PE=1 SV=2	>sp|Q9BWD1|THIC_HUMAN Acetyl-CoA acetyltransferase, cytosolic OS=Homo sapiens OX=9606 GN=ACAT2 PE=1 SV=2	0	16	1	4	4	5	41.3	metabolic process	cytoplasm;cytosol;mitochondrion;nucleus	catalytic activity;protein binding	Butanoate metabolism; Fat digestion and absorption; Fatty acid degradation; Propanoate metabolism; Carbon metabolism; Lysine degradation; Pyruvate metabolism; Synthesis and degradation of ketone bodies; Terpenoid backbone biosynthesis; Metabolic pathways; Glyoxylate and dicarboxylate metabolism; Tryptophan metabolism; Valine, leucine and isoleucine degradation; Fatty acid metabolism	Cholesterol biosynthesis		hsa00650; hsa04975; hsa00071; hsa00640; hsa01200; hsa00310; hsa00620; hsa00072; hsa00900; hsa01100; hsa00630; hsa00380; hsa00280; hsa01212	R-HSA-191273	128.4	126.628	108.806	103.333
O95980	Reversion-inducing cysteine-rich protein with Kazal motifs OS=Homo sapiens OX=9606 GN=RECK PE=1 SV=1	>sp|O95980|RECK_HUMAN Reversion-inducing cysteine-rich protein with Kazal motifs OS=Homo sapiens OX=9606 GN=RECK PE=1 SV=1	0	17	1	14	14	18	106.4	cell organization and biogenesis;metabolic process;regulation of biological process	extracellular;membrane	enzyme regulator activity;protein binding	MicroRNAs in cancer	Post-translational modification: synthesis of GPI-anchored proteins		hsa05206	R-HSA-163125	127.7	134.651	103.731	100
P17936	Insulin-like growth factor-binding protein 3 OS=Homo sapiens OX=9606 GN=IGFBP3 PE=1 SV=2	>sp|P17936|IBP3_HUMAN Insulin-like growth factor-binding protein 3 OS=Homo sapiens OX=9606 GN=IGFBP3 PE=1 SV=2	0	44	1	13	13	36	31.7	cell death;cell differentiation;cell proliferation;metabolic process;regulation of biological process	extracellular;nucleus;organelle lumen	enzyme regulator activity;metal ion binding;protein binding	Transcriptional misregulation in cancer; p53 signaling pathway	TP53 Regulates Transcription of Death Receptors and Ligands; Post-translational protein phosphorylation; Regulation of Insulin-like Growth Factor (IGF) transport and uptake by Insulin-like Growth Factor Binding Proteins (IGFBPs)	Myometrial Relaxation and Contraction Pathways; Photodynamic therapy-induced HIF-1 survival signaling; Senescence and Autophagy in Cancer	hsa05202; hsa04115	R-HSA-6803211; R-HSA-8957275; R-HSA-381426	54.5	58.3721	171.642	207.241
Q9NRA1	Platelet-derived growth factor C OS=Homo sapiens OX=9606 GN=PDGFC PE=1 SV=2	>sp|Q9NRA1|PDGFC_HUMAN Platelet-derived growth factor C OS=Homo sapiens OX=9606 GN=PDGFC PE=1 SV=2	0	27	1	10	10	16	39	cell organization and biogenesis;coagulation;development;regulation of biological process;response to stimulus	cell surface;cytoplasm;cytosol;extracellular;membrane;nucleus;organelle lumen	protein binding	Phospholipase D signaling pathway; Cytokine-cytokine receptor interaction; Rap1 signaling pathway; Prostate cancer; Gap junction; Melanoma; EGFR tyrosine kinase inhibitor resistance; Focal adhesion; Choline metabolism in cancer; Regulation of actin cytoskeleton; Ras signaling pathway; PI3K-Akt signaling pathway	Signaling by PDGF	Focal Adhesion; Focal Adhesion-PI3K-Akt-mTOR-signaling pathway	hsa04072; hsa04060; hsa04015; hsa05215; hsa04540; hsa05218; hsa01521; hsa04510; hsa05231; hsa04810; hsa04014; hsa04151	R-HSA-186797	100.7	104.884	140.299	132.299
Q9UBP4	Dickkopf-related protein 3 OS=Homo sapiens OX=9606 GN=DKK3 PE=1 SV=2	>sp|Q9UBP4|DKK3_HUMAN Dickkopf-related protein 3 OS=Homo sapiens OX=9606 GN=DKK3 PE=1 SV=2	0	18	1	4	4	5	38.4	development;regulation of biological process;response to stimulus	extracellular				Regulation of Wnt/B-catenin Signaling by Small Molecule Compounds			79	81.8605	150.448	172.069
Q9P2R3	Rabankyrin-5 OS=Homo sapiens OX=9606 GN=ANKFY1 PE=1 SV=2	>sp|Q9P2R3|ANFY1_HUMAN Rabankyrin-5 OS=Homo sapiens OX=9606 GN=ANKFY1 PE=1 SV=2	0	6	1	5	5	5	128.3	cell organization and biogenesis;regulation of biological process;transport	cytoplasm;cytosol;endosome;membrane	metal ion binding;protein binding						107.9	100	132.985	134.483
P55060	Exportin-2 OS=Homo sapiens OX=9606 GN=CSE1L PE=1 SV=3	>sp|P55060|XPO2_HUMAN Exportin-2 OS=Homo sapiens OX=9606 GN=CSE1L PE=1 SV=3	0	3	1	3	3	3	110.3	cell death;cell proliferation;transport	cytoplasm;cytosol;membrane;nucleus	protein binding;transporter activity						123.2	127.558	107.612	109.08
Q9H9H4	Vacuolar protein sorting-associated protein 37B OS=Homo sapiens OX=9606 GN=VPS37B PE=1 SV=1	>sp|Q9H9H4|VP37B_HUMAN Vacuolar protein sorting-associated protein 37B OS=Homo sapiens OX=9606 GN=VPS37B PE=1 SV=1	0	11	1	2	2	5	31.3	cell communication;cell organization and biogenesis;metabolic process;regulation of biological process;response to stimulus;transport	cytoplasm;endosome;membrane	protein binding	Endocytosis	Budding and maturation of HIV virion; Endosomal Sorting Complex Required For Transport (ESCRT); Membrane binding and targetting of GAG proteins		hsa04144	R-HSA-162588; R-HSA-917729; R-HSA-174490	90.7	100.116	150.448	140.69
P30520	Adenylosuccinate synthetase isozyme 2 OS=Homo sapiens OX=9606 GN=ADSS2 PE=1 SV=3	>sp|P30520|PURA2_HUMAN Adenylosuccinate synthetase isozyme 2 OS=Homo sapiens OX=9606 GN=ADSS2 PE=1 SV=3	0	14	1	5	5	6	50.1	metabolic process;response to stimulus	cytoplasm;cytosol;membrane	catalytic activity;metal ion binding;nucleotide binding;protein binding	Purine metabolism; Alanine, aspartate and glutamate metabolism; Metabolic pathways	Purine ribonucleoside monophosphate biosynthesis	Nucleotide Metabolism	hsa00230; hsa00250; hsa01100	R-HSA-73817	128	127.791	108.657	102.644
P31939	Bifunctional purine biosynthesis protein PURH OS=Homo sapiens OX=9606 GN=ATIC PE=1 SV=3	>sp|P31939|PUR9_HUMAN Bifunctional purine biosynthesis protein PURH OS=Homo sapiens OX=9606 GN=ATIC PE=1 SV=3	0	11	1	5	5	7	64.6	metabolic process;response to stimulus	cytosol;membrane;mitochondrion	catalytic activity;protein binding	Antifolate resistance; Purine metabolism; One carbon pool by folate; Metabolic pathways	Purine ribonucleoside monophosphate biosynthesis	One Carbon Metabolism	hsa01523; hsa00230; hsa00670; hsa01100	R-HSA-73817	128	132.326	106.119	100.23
Q8NG11	Tetraspanin-14 OS=Homo sapiens OX=9606 GN=TSPAN14 PE=1 SV=1	>sp|Q8NG11|TSN14_HUMAN Tetraspanin-14 OS=Homo sapiens OX=9606 GN=TSPAN14 PE=1 SV=1	0	7	1	2	2	6	30.7	cell organization and biogenesis;metabolic process;regulation of biological process;transport	membrane	protein binding		Neutrophil degranulation			R-HSA-6798695	107	99.5349	137.164	132.874
Q00325	Phosphate carrier protein, mitochondrial OS=Homo sapiens OX=9606 GN=SLC25A3 PE=1 SV=2	>sp|Q00325|MPCP_HUMAN Phosphate carrier protein, mitochondrial OS=Homo sapiens OX=9606 GN=SLC25A3 PE=1 SV=2	0	20	1	8	8	12	40.1	transport	membrane;mitochondrion	protein binding;transporter activity						134.7	147.442	92.9851	87.7011
P34932	Heat shock 70 kDa protein 4 OS=Homo sapiens OX=9606 GN=HSPA4 PE=1 SV=4	>sp|P34932|HSP74_HUMAN Heat shock 70 kDa protein 4 OS=Homo sapiens OX=9606 GN=HSPA4 PE=1 SV=4	0	29	1	19	18	25	94.3	cell organization and biogenesis;response to stimulus;transport	cytoplasm;cytosol	nucleotide binding;protein binding	Antigen processing and presentation	Regulation of HSF1-mediated heat shock response	Parkin-Ubiquitin Proteasomal System pathway	hsa04612	R-HSA-3371453	127.4	132.558	105.821	100.69
P01137	Transforming growth factor beta-1 proprotein OS=Homo sapiens OX=9606 GN=TGFB1 PE=1 SV=2	>sp|P01137|TGFB1_HUMAN Transforming growth factor beta-1 proprotein OS=Homo sapiens OX=9606 GN=TGFB1 PE=1 SV=2	0	19	1	7	7	11	44.3	cell death;cell differentiation;cell growth;cell organization and biogenesis;cell proliferation;cellular component movement;cellular homeostasis;defense response;metabolic process;regulation of biological process;response to stimulus;transport	cell surface;cytoplasm;extracellular;membrane;nucleus;organelle lumen	enzyme regulator activity;protein binding	Chagas disease (American trypanosomiasis); Endocytosis; TGF-beta signaling pathway; Inflammatory bowel disease (IBD); Amoebiasis; Osteoclast differentiation; Hepatitis B; Pancreatic cancer; FoxO signaling pathway; Dilated cardiomyopathy; Chronic myeloid leukemia; Cytokine-cytokine receptor interaction; Hippo signaling pathway; Leishmaniasis; MAPK signaling pathway; Colorectal cancer; Pathways in …	SMAD2/3 Phosphorylation Motif Mutants in Cancer; TGFBR2 Kinase Domain Mutants in Cancer; TGFBR1 LBD Mutants in Cancer; UCH proteinases; Transcriptional regulation of white adipocyte differentiation; Downregulation of TGF-beta receptor signaling; RUNX3 regulates p14-ARF; Molecules associated with elastic fibres; Syndecan interactions; Platelet degranulation ; ECM proteoglycans; TGFBR2 MSI Frameshi…	MicroRNAs in cardiomyocyte hypertrophy; TFs Regulate miRNAs related to cardiac hypertrophy; Cell Cycle; Interleukin-11 Signaling Pathway; Corticotropin-releasing hormone signaling pathway; Adipogenesis; Cardiac Hypertrophic Response; Differentiation Pathway; IL-3 Signaling Pathway; Extracellular vesicle-mediated signaling in recipient cells; TGF-beta Signaling Pathway; MAPK Signaling Pathway; End…	hsa05142; hsa04144; hsa04350; hsa05321; hsa05146; hsa04380; hsa05161; hsa05212; hsa04068; hsa05414; hsa05220; hsa04060; hsa04390; hsa05140; hsa04010; hsa05210; hsa05200; hsa04933; hsa05211; hsa05152; hsa05166; hsa05145; hsa05144; hsa05205; hsa04932; hsa04110; hsa04672; hsa05410; hsa05323	R-HSA-3304356; R-HSA-3645790; R-HSA-3656535; R-HSA-5689603; R-HSA-381340; R-HSA-2173788; R-HSA-8951936; R-HSA-2129379; R-HSA-3000170; R-HSA-114608; R-HSA-3000178; R-HSA-3642279; R-HSA-2173791; R-HSA-202733; R-HSA-8941858; R-HSA-168277; R-HSA-6785807; R-HSA-3315487; R-HSA-3656532; R-HSA-8941855	93.8	104.651	142.09	139.08
P08758	Annexin A5 OS=Homo sapiens OX=9606 GN=ANXA5 PE=1 SV=2	>sp|P08758|ANXA5_HUMAN Annexin A5 OS=Homo sapiens OX=9606 GN=ANXA5 PE=1 SV=2	0	75	1	23	23	70	35.9	coagulation;regulation of biological process;response to stimulus;transport	cytoplasm;cytosol;extracellular;membrane	enzyme regulator activity;metal ion binding;protein binding		Platelet degranulation	Apoptosis-related network due to altered Notch3 in ovarian cancer; Simplified Interaction Map Between LOXL4 and Oxidative Stress Pathway; Prostaglandin Synthesis and Regulation		R-HSA-114608	135.8	145.814	95.3731	86.092
P61019	Ras-related protein Rab-2A OS=Homo sapiens OX=9606 GN=RAB2A PE=1 SV=1	>sp|P61019|RAB2A_HUMAN Ras-related protein Rab-2A OS=Homo sapiens OX=9606 GN=RAB2A PE=1 SV=1	0	40	1	7	7	9	23.5	cell organization and biogenesis;metabolic process;regulation of biological process;response to stimulus;transport	cytosol;endoplasmic reticulum;Golgi;membrane;nucleus	catalytic activity;nucleotide binding;protein binding	AMPK signaling pathway	Golgi Cisternae Pericentriolar Stack Reorganization; RAB geranylgeranylation	Focal Adhesion-PI3K-Akt-mTOR-signaling pathway	hsa04152	R-HSA-162658; R-HSA-8873719	125.1	124.535	106.418	110.805
Q63HQ2	Pikachurin OS=Homo sapiens OX=9606 GN=EGFLAM PE=1 SV=2	>sp|Q63HQ2|EGFLA_HUMAN Pikachurin OS=Homo sapiens OX=9606 GN=EGFLAM PE=1 SV=2	0	4	1	3	3	3	111.2	cell organization and biogenesis;metabolic process;regulation of biological process	extracellular	metal ion binding;protein binding						58.4	52.7907	171.791	208.161
P22105	Tenascin-X OS=Homo sapiens OX=9606 GN=TNXB PE=1 SV=5	>sp|P22105|TENX_HUMAN Tenascin-X OS=Homo sapiens OX=9606 GN=TNXB PE=1 SV=5	0	3	1	5	5	5	458.1									154.6	142.093	87.7612	74.023
P13798	Acylamino-acid-releasing enzyme OS=Homo sapiens OX=9606 GN=APEH PE=1 SV=4	>sp|P13798|ACPH_HUMAN Acylamino-acid-releasing enzyme OS=Homo sapiens OX=9606 GN=APEH PE=1 SV=4	0	12	1	8	8	8	81.2	cell organization and biogenesis;metabolic process;transport	cytoplasm;cytosol;extracellular;membrane	catalytic activity;protein binding;RNA binding		Eukaryotic Translation Termination; Neutrophil degranulation			R-HSA-72764; R-HSA-6798695	125.8	125.116	110.746	106.092
Q13867	Bleomycin hydrolase OS=Homo sapiens OX=9606 GN=BLMH PE=1 SV=1	>sp|Q13867|BLMH_HUMAN Bleomycin hydrolase OS=Homo sapiens OX=9606 GN=BLMH PE=1 SV=1	0	9	1	3	3	3	52.5	metabolic process;response to stimulus	cytoplasm;cytosol;nucleus	catalytic activity;protein binding		Antigen processing: Ubiquitination & Proteasome degradation			R-HSA-983168	129.2	136.163	96.4179	102.414
Q92820	Gamma-glutamyl hydrolase OS=Homo sapiens OX=9606 GN=GGH PE=1 SV=2	>sp|Q92820|GGH_HUMAN Gamma-glutamyl hydrolase OS=Homo sapiens OX=9606 GN=GGH PE=1 SV=2	0	26	1	10	10	15	35.9	metabolic process;response to stimulus;transport	cytosol;extracellular;nucleus;organelle lumen;vacuole	catalytic activity	Folate biosynthesis; Antifolate resistance	Neutrophil degranulation	Fluoropyrimidine Activity	hsa00790; hsa01523	R-HSA-6798695	99.1	103.953	142.388	133.563
O43491	Band 4.1-like protein 2 OS=Homo sapiens OX=9606 GN=EPB41L2 PE=1 SV=1	>sp|O43491|E41L2_HUMAN Band 4.1-like protein 2 OS=Homo sapiens OX=9606 GN=EPB41L2 PE=1 SV=1	0	20	1	17	13	26	112.5	cell division;cell organization and biogenesis;transport	cytoplasm;cytoskeleton;cytosol;membrane;nucleus	protein binding;structural molecule activity	Tight junction	Neurexins and neuroligins		hsa04530	R-HSA-6794361	124.7	126.279	110.746	106.322
P61587	Rho-related GTP-binding protein RhoE OS=Homo sapiens OX=9606 GN=RND3 PE=1 SV=1	>sp|P61587|RND3_HUMAN Rho-related GTP-binding protein RhoE OS=Homo sapiens OX=9606 GN=RND3 PE=1 SV=1	0.003	9	1	2	2	2	27.4	cell organization and biogenesis;regulation of biological process;response to stimulus	Golgi;membrane	catalytic activity;nucleotide binding;protein binding						110.3	104.651	128.358	130.69
P16070	CD44 antigen OS=Homo sapiens OX=9606 GN=CD44 PE=1 SV=3	>sp|P16070|CD44_HUMAN CD44 antigen OS=Homo sapiens OX=9606 GN=CD44 PE=1 SV=3	0	10	1	8	8	29	81.5	cell organization and biogenesis;cellular component movement;metabolic process;regulation of biological process;response to stimulus;transport	cell surface;cytosol;Golgi;membrane	protein binding;receptor activity;signal transducer activity	Hematopoietic cell lineage; MicroRNAs in cancer; Epstein-Barr virus infection; Proteoglycans in cancer; ECM-receptor interaction; Shigellosis	Integrin cell surface interactions; Degradation of the extracellular matrix; Neutrophil degranulation; Hyaluronan uptake and degradation; Interferon gamma signaling; Cell surface interactions at the vascular wall	Hepatitis C and Hepatocellular Carcinoma; Wnt Signaling Pathway and Pluripotency; Senescence and Autophagy in Cancer	hsa04640; hsa05206; hsa05169; hsa05205; hsa04512; hsa05131	R-HSA-216083; R-HSA-1474228; R-HSA-6798695; R-HSA-2160916; R-HSA-877300; R-HSA-202733	124.8	126.977	110.299	105.862
P51665	26S proteasome non-ATPase regulatory subunit 7 OS=Homo sapiens OX=9606 GN=PSMD7 PE=1 SV=2	>sp|P51665|PSMD7_HUMAN 26S proteasome non-ATPase regulatory subunit 7 OS=Homo sapiens OX=9606 GN=PSMD7 PE=1 SV=2	0	17	1	4	4	5	37	metabolic process;regulation of biological process;response to stimulus;transport	cytosol;extracellular;membrane;nucleus;organelle lumen;proteasome	catalytic activity;protein binding	Epstein-Barr virus infection; Proteasome	Regulation of RAS by GAPs; CDT1 association with the CDC6:ORC:origin complex; Downstream TCR signaling; UCH proteinases; NIK-->noncanonical NF-kB signaling; Hh mutants that don't undergo autocatalytic processing are degraded by ERAD; SCF-beta-TrCP mediated degradation of Emi1; Neutrophil degranulation; Cross-presentation of soluble exogenous antigens (endosomes); Separation of Sister Chromatids; …	Proteasome Degradation; Parkin-Ubiquitin Proteasomal System pathway	hsa05169; hsa03050	R-HSA-5658442; R-HSA-68827; R-HSA-202424; R-HSA-5689603; R-HSA-5676590; R-HSA-5362768; R-HSA-174113; R-HSA-6798695; R-HSA-1236978; R-HSA-2467813; R-HSA-180534; R-HSA-5358346; R-HSA-8939902; R-HSA-5689880; R-HSA-69601; R-HSA-1236974; R-HSA-174178; R-HSA-382556; R-HSA-211733; R-HSA-69017; R-HSA-2871837; R-HSA-8951664; R-HSA-349425; R-HSA-69481; R-HSA-8941858; R-HSA-174184; R-HSA-9010553; R-HSA-6930…	102.9	101.163	131.194	140.46
Q8TAL6	Fin bud initiation factor homolog OS=Homo sapiens OX=9606 GN=FIBIN PE=1 SV=1	>sp|Q8TAL6|FIBIN_HUMAN Fin bud initiation factor homolog OS=Homo sapiens OX=9606 GN=FIBIN PE=1 SV=1	0	36	1	8	8	15	24.3	response to stimulus	endoplasmic reticulum;extracellular;Golgi	protein binding						91.6	96.6279	154.179	140.23
Q16610	Extracellular matrix protein 1 OS=Homo sapiens OX=9606 GN=ECM1 PE=1 SV=2	>sp|Q16610|ECM1_HUMAN Extracellular matrix protein 1 OS=Homo sapiens OX=9606 GN=ECM1 PE=1 SV=2	0	67	1	28	28	151	60.6	defense response;regulation of biological process;response to stimulus;transport	extracellular;organelle lumen	protein binding;signal transducer activity		Platelet degranulation			R-HSA-114608	89.5	92.093	141.045	157.126
Q9UBG0	C-type mannose receptor 2 OS=Homo sapiens OX=9606 GN=MRC2 PE=1 SV=2	>sp|Q9UBG0|MRC2_HUMAN C-type mannose receptor 2 OS=Homo sapiens OX=9606 GN=MRC2 PE=1 SV=2	0	27	1	30	30	45	166.6	cell differentiation;metabolic process;regulation of biological process;response to stimulus;transport	membrane	protein binding;receptor activity;signal transducer activity	Tuberculosis; Phagosome	Cross-presentation of soluble exogenous antigens (endosomes)		hsa05152; hsa04145	R-HSA-1236978	94.3	95.9302	152.985	138.851
P13726	Tissue factor OS=Homo sapiens OX=9606 GN=F3 PE=1 SV=1	>sp|P13726|TF_HUMAN Tissue factor OS=Homo sapiens OX=9606 GN=F3 PE=1 SV=1	0	23	1	5	5	7	33	coagulation;metabolic process;regulation of biological process;response to stimulus	cell surface;extracellular;membrane	catalytic activity;protein binding;receptor activity;signal transducer activity	AGE-RAGE signaling pathway in diabetic complications; Complement and coagulation cascades	Extrinsic Pathway of Fibrin Clot Formation	VEGFA-VEGFR2 Signaling Pathway; Complement and Coagulation Cascades	hsa04933; hsa04610	R-HSA-140834	128.9	126.047	108.657	103.333
P34096	Ribonuclease 4 OS=Homo sapiens OX=9606 GN=RNASE4 PE=1 SV=3	>sp|P34096|RNAS4_HUMAN Ribonuclease 4 OS=Homo sapiens OX=9606 GN=RNASE4 PE=1 SV=3	0	22	1	3	3	3	16.8	metabolic process	extracellular	catalytic activity						103.4	105.349	129.254	137.126
Q8IWT6	Volume-regulated anion channel subunit LRRC8A OS=Homo sapiens OX=9606 GN=LRRC8A PE=1 SV=1	>sp|Q8IWT6|LRC8A_HUMAN Volume-regulated anion channel subunit LRRC8A OS=Homo sapiens OX=9606 GN=LRRC8A PE=1 SV=1	0	3	1	2	2	2	94.1	cell differentiation;cellular homeostasis;regulation of biological process;response to stimulus;transport	cell surface;cytoplasm;membrane	protein binding;transporter activity		Miscellaneous transport and binding events			R-HSA-5223345	135.6	127.907	97.7612	102.299
P19367	Hexokinase-1 OS=Homo sapiens OX=9606 GN=HK1 PE=1 SV=3	>sp|P19367|HXK1_HUMAN Hexokinase-1 OS=Homo sapiens OX=9606 GN=HK1 PE=1 SV=3	0	18	1	16	15	22	102.4	cellular homeostasis;metabolic process;regulation of biological process	cytosol;membrane;mitochondrion	catalytic activity;nucleotide binding;protein binding	Insulin signaling pathway; HIF-1 signaling pathway; Central carbon metabolism in cancer; Carbon metabolism; Galactose metabolism; Type II diabetes mellitus; Neomycin, kanamycin and gentamicin biosynthesis; Starch and sucrose metabolism; Fructose and mannose metabolism; Glycolysis / Gluconeogenesis; Carbohydrate digestion and absorption; Amino sugar and nucleotide sugar metabolism; Metabolic pathw…	Glycolysis; Defective HK1 causes hexokinase deficiency (HK deficiency)	Cori Cycle; Photodynamic therapy-induced HIF-1 survival signaling; Glycolysis and Gluconeogenesis; Glucuronidation	hsa04910; hsa04066; hsa05230; hsa01200; hsa00052; hsa04930; hsa00524; hsa00500; hsa00051; hsa00010; hsa04973; hsa00520; hsa01100	R-HSA-70171; R-HSA-5619056	126.9	126.395	109.851	104.368
Q13332	Receptor-type tyrosine-protein phosphatase S OS=Homo sapiens OX=9606 GN=PTPRS PE=1 SV=3	>sp|Q13332|PTPRS_HUMAN Receptor-type tyrosine-protein phosphatase S OS=Homo sapiens OX=9606 GN=PTPRS PE=1 SV=3	0	11	1	13	12	20	216.9	metabolic process;regulation of biological process	membrane	catalytic activity;protein binding		ECM proteoglycans; Receptor-type tyrosine-protein phosphatases; Synaptic adhesion-like molecules			R-HSA-3000178; R-HSA-388844; R-HSA-8849932	72.9	73.3721	155.97	183.218
P09669	Cytochrome c oxidase subunit 6C OS=Homo sapiens OX=9606 GN=COX6C PE=1 SV=2	>sp|P09669|COX6C_HUMAN Cytochrome c oxidase subunit 6C OS=Homo sapiens OX=9606 GN=COX6C PE=1 SV=2	0.004	21	1	2	2	2	8.8	metabolic process;transport	membrane;mitochondrion	catalytic activity;transporter activity	Huntington's disease; Parkinson's disease; Alzheimer's disease; Oxidative phosphorylation; Non-alcoholic fatty liver disease (NAFLD); Metabolic pathways; Cardiac muscle contraction	TP53 Regulates Metabolic Genes; Respiratory electron transport	Electron Transport Chain	hsa05016; hsa05012; hsa05010; hsa00190; hsa04932; hsa01100; hsa04260	R-HSA-5628897; R-HSA-611105	126.3	131.744	106.567	102.184
O75695	Protein XRP2 OS=Homo sapiens OX=9606 GN=RP2 PE=1 SV=4	>sp|O75695|XRP2_HUMAN Protein XRP2 OS=Homo sapiens OX=9606 GN=RP2 PE=1 SV=4	0	17	1	6	6	6	39.6	cell organization and biogenesis;metabolic process;regulation of biological process;transport	cytoplasm;Golgi;membrane	catalytic activity;enzyme regulator activity;nucleotide binding;protein binding		Trafficking of myristoylated proteins to the cilium			R-HSA-5624138	137.2	139.419	99.8507	87.3563
Q15008	26S proteasome non-ATPase regulatory subunit 6 OS=Homo sapiens OX=9606 GN=PSMD6 PE=1 SV=1	>sp|Q15008|PSMD6_HUMAN 26S proteasome non-ATPase regulatory subunit 6 OS=Homo sapiens OX=9606 GN=PSMD6 PE=1 SV=1	0	13	1	4	4	5	45.5	metabolic process;regulation of biological process;response to stimulus;transport	cytosol;extracellular;organelle lumen;proteasome	catalytic activity;enzyme regulator activity;protein binding	Epstein-Barr virus infection; Proteasome	Regulation of RAS by GAPs; CDT1 association with the CDC6:ORC:origin complex; Downstream TCR signaling; UCH proteinases; NIK-->noncanonical NF-kB signaling; Hh mutants that don't undergo autocatalytic processing are degraded by ERAD; SCF-beta-TrCP mediated degradation of Emi1; Neutrophil degranulation; Cross-presentation of soluble exogenous antigens (endosomes); Separation of Sister Chromatids; …	Proteasome Degradation; Parkin-Ubiquitin Proteasomal System pathway	hsa05169; hsa03050	R-HSA-5658442; R-HSA-68827; R-HSA-202424; R-HSA-5689603; R-HSA-5676590; R-HSA-5362768; R-HSA-174113; R-HSA-6798695; R-HSA-1236978; R-HSA-2467813; R-HSA-180534; R-HSA-5358346; R-HSA-8939902; R-HSA-5689880; R-HSA-69601; R-HSA-1236974; R-HSA-174178; R-HSA-382556; R-HSA-211733; R-HSA-69017; R-HSA-2871837; R-HSA-8951664; R-HSA-349425; R-HSA-69481; R-HSA-8941858; R-HSA-174184; R-HSA-9010553; R-HSA-6930…	136	128.837	102.836	97.0115
O14494	Phospholipid phosphatase 1 OS=Homo sapiens OX=9606 GN=PLPP1 PE=1 SV=1	>sp|O14494|PLPP1_HUMAN Phospholipid phosphatase 1 OS=Homo sapiens OX=9606 GN=PLPP1 PE=1 SV=1	0	15	1	3	3	5	32.1	cellular component movement;metabolic process;regulation of biological process;response to stimulus	membrane	catalytic activity	Fat digestion and absorption; Ether lipid metabolism; Phospholipase D signaling pathway; Glycerolipid metabolism; Sphingolipid metabolism; Choline metabolism in cancer; Glycerophospholipid metabolism; Fc gamma R-mediated phagocytosis; Metabolic pathways	Sphingolipid de novo biosynthesis	Androgen receptor signaling pathway; Sphingolipid Metabolism; Triacylglyceride Synthesis	hsa04975; hsa00565; hsa04072; hsa00561; hsa00600; hsa05231; hsa00564; hsa04666; hsa01100	R-HSA-1660661	147.8	137.209	93.5821	82.1839
Q96JQ0	Protocadherin-16 OS=Homo sapiens OX=9606 GN=DCHS1 PE=1 SV=1	>sp|Q96JQ0|PCD16_HUMAN Protocadherin-16 OS=Homo sapiens OX=9606 GN=DCHS1 PE=1 SV=1	0	4	1	7	7	8	346	cell differentiation;cell organization and biogenesis;cell proliferation;cellular component movement;regulation of biological process;response to stimulus	membrane	metal ion binding	Hippo signaling pathway -multiple species			hsa04392		105.4	106.744	135.821	128.506
P15153	Ras-related C3 botulinum toxin substrate 2 OS=Homo sapiens OX=9606 GN=RAC2 PE=1 SV=1	>sp|P15153|RAC2_HUMAN Ras-related C3 botulinum toxin substrate 2 OS=Homo sapiens OX=9606 GN=RAC2 PE=1 SV=1	0	34	1	6	3	8	21.4	cell organization and biogenesis;regulation of biological process;response to stimulus	cytoplasm;cytosol;membrane	catalytic activity;enzyme regulator activity;nucleotide binding;protein binding	Pancreatic cancer; B cell receptor signaling pathway; VEGF signaling pathway; Rap1 signaling pathway; MAPK signaling pathway; Colorectal cancer; Natural killer cell mediated cytotoxicity; Pathways in cancer; Wnt signaling pathway; Focal adhesion; Choline metabolism in cancer; Adherens junction; Regulation of actin cytoskeleton; Leukocyte transendothelial migration; Sphingolipid signaling pathway;…	G alpha (12/13) signalling events; GPVI-mediated activation cascade; Sema4D induced cell migration and growth-cone collapse; Rho GTPase cycle; PCP/CE pathway; RHO GTPases Activate NADPH Oxidases	Integrin-mediated Cell Adhesion; RalA downstream regulated genes; B Cell Receptor Signaling Pathway; Focal Adhesion; MAPK Signaling Pathway; Chemokine signaling pathway; Microglia Pathogen Phagocytosis Pathway; Insulin Signaling; Regulation of Actin Cytoskeleton; DNA Damage Response (only ATM dependent)	hsa05212; hsa04662; hsa04370; hsa04015; hsa04010; hsa05210; hsa04650; hsa05200; hsa04310; hsa04510; hsa05231; hsa04520; hsa04810; hsa04670; hsa04071; hsa04664; hsa05416; hsa04014; hsa04666; hsa04062; hsa04360; hsa04024	R-HSA-416482; R-HSA-114604; R-HSA-416572; R-HSA-194840; R-HSA-4086400; R-HSA-5668599	100.4	102.791	142.836	132.759
P10646	Tissue factor pathway inhibitor OS=Homo sapiens OX=9606 GN=TFPI PE=1 SV=1	>sp|P10646|TFPI1_HUMAN Tissue factor pathway inhibitor OS=Homo sapiens OX=9606 GN=TFPI PE=1 SV=1	0	15	1	4	4	8	35	coagulation;metabolic process;regulation of biological process;response to stimulus	cell surface;endoplasmic reticulum;extracellular;membrane	enzyme regulator activity	Complement and coagulation cascades	Extrinsic Pathway of Fibrin Clot Formation	Integrated Breast Cancer Pathway; Complement and Coagulation Cascades	hsa04610	R-HSA-140834	99.2	107.209	132.985	137.471
O43747	AP-1 complex subunit gamma-1 OS=Homo sapiens OX=9606 GN=AP1G1 PE=1 SV=5	>sp|O43747|AP1G1_HUMAN AP-1 complex subunit gamma-1 OS=Homo sapiens OX=9606 GN=AP1G1 PE=1 SV=5	0	7	1	6	6	7	91.3	cell organization and biogenesis;regulation of biological process;transport	cytoplasm;cytosol;endosome;Golgi;membrane	protein binding;transporter activity	Lysosome	Nef mediated downregulation of MHC class I complex cell surface expression; MHC class II antigen presentation; Golgi Associated Vesicle Biogenesis; Lysosome Vesicle Biogenesis		hsa04142	R-HSA-164940; R-HSA-2132295; R-HSA-432722; R-HSA-432720	132.7	128.372	97.7612	104.943
O00462	Beta-mannosidase OS=Homo sapiens OX=9606 GN=MANBA PE=1 SV=3	>sp|O00462|MANBA_HUMAN Beta-mannosidase OS=Homo sapiens OX=9606 GN=MANBA PE=1 SV=3	0	7	1	6	5	6	100.8	metabolic process;transport	membrane;organelle lumen;vacuole	catalytic activity	Lysosome; Other glycan degradation	Neutrophil degranulation; Lysosomal oligosaccharide catabolism		hsa04142; hsa00511	R-HSA-6798695; R-HSA-8853383	97.1	102.791	144.925	134.943
Q01628	Interferon-induced transmembrane protein 3 OS=Homo sapiens OX=9606 GN=IFITM3 PE=1 SV=2	>sp|Q01628|IFM3_HUMAN Interferon-induced transmembrane protein 3 OS=Homo sapiens OX=9606 GN=IFITM3 PE=1 SV=2	0	31	1	2	2	3	14.6	defense response;regulation of biological process;response to stimulus	endosome;membrane;vacuole	protein binding		Interferon alpha/beta signaling			R-HSA-909733	101.9	103.837	140.896	131.494
Q12931	Heat shock protein 75 kDa, mitochondrial OS=Homo sapiens OX=9606 GN=TRAP1 PE=1 SV=3	>sp|Q12931|TRAP1_HUMAN Heat shock protein 75 kDa, mitochondrial OS=Homo sapiens OX=9606 GN=TRAP1 PE=1 SV=3	0	3	1	2	2	6	80.1	metabolic process;regulation of biological process;response to stimulus	membrane;mitochondrion;organelle lumen	nucleotide binding;protein binding;RNA binding		Respiratory electron transport	TNF alpha Signaling Pathway; TGF-beta Signaling Pathway		R-HSA-611105	103.3	105.349	129.254	137.356
P47897	Glutamine--tRNA ligase OS=Homo sapiens OX=9606 GN=QARS1 PE=1 SV=1	>sp|P47897|SYQ_HUMAN Glutamine--tRNA ligase OS=Homo sapiens OX=9606 GN=QARS1 PE=1 SV=1	0	13	1	9	9	10	87.7	metabolic process;regulation of biological process	cytoplasm;cytosol;organelle lumen	catalytic activity;enzyme regulator activity;nucleotide binding;protein binding	Aminoacyl-tRNA biosynthesis; Metabolic pathways	Mitochondrial tRNA aminoacylation; Cytosolic tRNA aminoacylation; SeMet incorporation into proteins		hsa00970; hsa01100	R-HSA-379726; R-HSA-379716; R-HSA-2408517	108.4	110	130.896	125.632
P50395	Rab GDP dissociation inhibitor beta OS=Homo sapiens OX=9606 GN=GDI2 PE=1 SV=2	>sp|P50395|GDIB_HUMAN Rab GDP dissociation inhibitor beta OS=Homo sapiens OX=9606 GN=GDI2 PE=1 SV=2	0	64	1	25	17	49	50.6	metabolic process;regulation of biological process;response to stimulus;transport	cytoplasm;cytosol;extracellular;membrane;organelle lumen	catalytic activity;enzyme regulator activity;protein binding;RNA binding		Neutrophil degranulation; RAB GEFs exchange GTP for GDP on RABs; Rho GTPase cycle			R-HSA-6798695; R-HSA-8876198; R-HSA-194840	132.6	133.488	104.478	94.8276
P08670	Vimentin OS=Homo sapiens OX=9606 GN=VIM PE=1 SV=4	>sp|P08670|VIME_HUMAN Vimentin OS=Homo sapiens OX=9606 GN=VIM PE=1 SV=4	0	72	1	37	34	180	53.6	cell differentiation;cell organization and biogenesis;cellular component movement;metabolic process;regulation of biological process;response to stimulus	cytoplasm;cytoskeleton;cytosol;membrane	protein binding;RNA binding;structural molecule activity	MicroRNAs in cancer; Epstein-Barr virus infection	Interleukin-4 and 13 signaling; Caspase-mediated cleavage of cytoskeletal proteins; Striated Muscle Contraction	Allograft Rejection; Spinal Cord Injury; Primary Focal Segmental Glomerulosclerosis FSGS; Apoptosis-related network due to altered Notch3 in ovarian cancer; Striated Muscle Contraction; TGF-B Signaling in Thyroid Cells for Epithelial-Mesenchymal Transition; T-Cell antigen Receptor (TCR) Signaling Pathway	hsa05206; hsa05169	R-HSA-6785807; R-HSA-264870; R-HSA-390522	129.1	129.884	107.612	100.23
Q96IY4	Carboxypeptidase B2 OS=Homo sapiens OX=9606 GN=CPB2 PE=1 SV=2	>sp|Q96IY4|CBPB2_HUMAN Carboxypeptidase B2 OS=Homo sapiens OX=9606 GN=CPB2 PE=1 SV=2	0	17	1	7	7	8	48.4	cellular homeostasis;coagulation;metabolic process;regulation of biological process;response to stimulus	extracellular	catalytic activity;metal ion binding	Protein digestion and absorption; Pancreatic secretion; Complement and coagulation cascades	Metabolism of Angiotensinogen to Angiotensins; Regulation of Complement cascade	Complement and Coagulation Cascades	hsa04974; hsa04972; hsa04610	R-HSA-2022377; R-HSA-977606	103.1	104.884	139.254	130.46
P98066	Tumor necrosis factor-inducible gene 6 protein OS=Homo sapiens OX=9606 GN=TNFAIP6 PE=1 SV=2	>sp|P98066|TSG6_HUMAN Tumor necrosis factor-inducible gene 6 protein OS=Homo sapiens OX=9606 GN=TNFAIP6 PE=1 SV=2	0	47	1	11	11	20	31.2	cell communication;defense response;regulation of biological process;response to stimulus;transport	extracellular	protein binding		Neutrophil degranulation			R-HSA-6798695	103.8	105.233	128.955	137.126
Q9Y625	Glypican-6 OS=Homo sapiens OX=9606 GN=GPC6 PE=1 SV=1	>sp|Q9Y625|GPC6_HUMAN Glypican-6 OS=Homo sapiens OX=9606 GN=GPC6 PE=1 SV=1	0	27	1	11	11	21	62.7	cellular component movement;metabolic process;regulation of biological process;response to stimulus	extracellular;membrane;nucleus;organelle lumen	protein binding		Signaling by GPCR; HS-GAG biosynthesis; A tetrasaccharide linker sequence is required for GAG synthesis; Defective B4GALT7 causes EDS, progeroid type; Retinoid metabolism and transport; Defective B3GALT6 causes EDSP2 and SEMDJL1; HS-GAG degradation; Defective EXT2 causes exostoses 2; Defective B3GAT3 causes JDSSDHD; Defective EXT1 causes exostoses 1, TRPS2 and CHDS	miR-509-3p alteration of YAP1/ECM axis		R-HSA-372790; R-HSA-2022928; R-HSA-1971475; R-HSA-3560783; R-HSA-975634; R-HSA-4420332; R-HSA-2024096; R-HSA-3656237; R-HSA-3560801; R-HSA-3656253	153.1	141.279	72.6866	88.1609
P18124	60S ribosomal protein L7 OS=Homo sapiens OX=9606 GN=RPL7 PE=1 SV=1	>sp|P18124|RL7_HUMAN 60S ribosomal protein L7 OS=Homo sapiens OX=9606 GN=RPL7 PE=1 SV=1	0	35	1	10	10	12	29.2	cell organization and biogenesis;metabolic process;transport	cytoplasm;cytosol;membrane;nucleus;ribosome	DNA binding;protein binding;RNA binding;structural molecule activity	Ribosome	Peptide chain elongation; Eukaryotic Translation Termination; Viral mRNA Translation; L13a-mediated translational silencing of Ceruloplasmin expression; Nonsense Mediated Decay (NMD) independent of the Exon Junction Complex (EJC); Selenocysteine synthesis; Nonsense Mediated Decay (NMD) enhanced by the Exon Junction Complex (EJC); GTP hydrolysis and joining of the 60S ribosomal subunit; Major path…	Cytoplasmic Ribosomal Proteins	hsa03010	R-HSA-156902; R-HSA-72764; R-HSA-192823; R-HSA-156827; R-HSA-975956; R-HSA-2408557; R-HSA-975957; R-HSA-72706; R-HSA-6791226; R-HSA-9010553; R-HSA-72689; R-HSA-1799339	111.4	110.349	123.433	127.586
P38571	Lysosomal acid lipase/cholesteryl ester hydrolase OS=Homo sapiens OX=9606 GN=LIPA PE=1 SV=2	>sp|P38571|LICH_HUMAN Lysosomal acid lipase/cholesteryl ester hydrolase OS=Homo sapiens OX=9606 GN=LIPA PE=1 SV=2	0	10	1	2	2	3	45.4	cell organization and biogenesis;cell proliferation;defense response;metabolic process;response to stimulus	organelle lumen;vacuole	catalytic activity	Lysosome; Steroid biosynthesis	LDL clearance	Phase I biotransformations, non P450	hsa04142; hsa00100	R-HSA-8964038	138.2	131.047	101.493	93.2184
P40121	Macrophage-capping protein OS=Homo sapiens OX=9606 GN=CAPG PE=1 SV=2	>sp|P40121|CAPG_HUMAN Macrophage-capping protein OS=Homo sapiens OX=9606 GN=CAPG PE=1 SV=2	0	6	1	2	2	2	38.5	cell organization and biogenesis;regulation of biological process	cytoplasm;extracellular;nucleus	protein binding			TYROBP Causal Network			150.4	137.907	91.791	79.8851
Q9UP95	Solute carrier family 12 member 4 OS=Homo sapiens OX=9606 GN=SLC12A4 PE=1 SV=2	>sp|Q9UP95|S12A4_HUMAN Solute carrier family 12 member 4 OS=Homo sapiens OX=9606 GN=SLC12A4 PE=1 SV=2	0	6	1	6	6	7	120.6	cell communication;cellular homeostasis;transport	membrane	protein binding;transporter activity		Cation-coupled Chloride cotransporters			R-HSA-426117	128.4	123.372	108.657	106.667
Q9Y2I2	Netrin-G1 OS=Homo sapiens OX=9606 GN=NTNG1 PE=1 SV=3	>sp|Q9Y2I2|NTNG1_HUMAN Netrin-G1 OS=Homo sapiens OX=9606 GN=NTNG1 PE=1 SV=3	0.004	4	1	2	2	2	60.5	cell differentiation;cell organization and biogenesis;development;metabolic process	extracellular;membrane	protein binding	Cell adhesion molecules (CAMs); Axon guidance	Post-translational modification: synthesis of GPI-anchored proteins		hsa04514; hsa04360	R-HSA-163125	151.9	184.302	60.1493	56.6667
P06733	Alpha-enolase OS=Homo sapiens OX=9606 GN=ENO1 PE=1 SV=2	>sp|P06733|ENOA_HUMAN Alpha-enolase OS=Homo sapiens OX=9606 GN=ENO1 PE=1 SV=2	0	70	1	24	21	90	47.1	metabolic process;regulation of biological process;response to stimulus	cell surface;cytoplasm;cytosol;membrane;nucleus	catalytic activity;DNA binding;metal ion binding;protein binding;RNA binding	HIF-1 signaling pathway; Carbon metabolism; Glycolysis / Gluconeogenesis; RNA degradation; Biosynthesis of amino acids; Metabolic pathways	Gluconeogenesis; Glycolysis	Glycolysis and Gluconeogenesis	hsa04066; hsa01200; hsa00010; hsa03018; hsa01230; hsa01100	R-HSA-70263; R-HSA-70171	126.7	130.465	107.91	101.954
P21796	Voltage-dependent anion-selective channel protein 1 OS=Homo sapiens OX=9606 GN=VDAC1 PE=1 SV=2	>sp|P21796|VDAC1_HUMAN Voltage-dependent anion-selective channel protein 1 OS=Homo sapiens OX=9606 GN=VDAC1 PE=1 SV=2	0	46	1	9	9	18	30.8	cell communication;cell death;cell differentiation;defense response;metabolic process;regulation of biological process;response to stimulus;transport	membrane;mitochondrion;nucleus	protein binding;transporter activity	NOD-like receptor signaling pathway; cGMP-PKG signaling pathway; Huntington's disease; HTLV-I infection; Parkinson's disease; Influenza A; Calcium signaling pathway	Mitochondrial calcium ion transport; Ub-specific processing proteases; Mitochondrial protein import; Pink/Parkin Mediated Mitophagy		hsa04621; hsa04022; hsa05016; hsa05166; hsa05012; hsa05164; hsa04020	R-HSA-8949215; R-HSA-5689880; R-HSA-1268020; R-HSA-5205685	127.1	127.791	109.403	103.103
P06737	Glycogen phosphorylase, liver form OS=Homo sapiens OX=9606 GN=PYGL PE=1 SV=4	>sp|P06737|PYGL_HUMAN Glycogen phosphorylase, liver form OS=Homo sapiens OX=9606 GN=PYGL PE=1 SV=4	0	19	1	15	10	18	97.1	cell death;metabolic process;transport	cytoplasm;cytosol;extracellular;organelle lumen	catalytic activity;nucleotide binding;protein binding	Insulin signaling pathway; Glucagon signaling pathway; Starch and sucrose metabolism; Metabolic pathways; Insulin resistance	Neutrophil degranulation; Glycogen breakdown (glycogenolysis)	TNF alpha Signaling Pathway; Glycogen Metabolism	hsa04910; hsa04922; hsa00500; hsa01100; hsa04931	R-HSA-6798695; R-HSA-70221	103.6	110.233	132.537	129.655
Q86UE4	Protein LYRIC OS=Homo sapiens OX=9606 GN=MTDH PE=1 SV=2	>sp|Q86UE4|LYRIC_HUMAN Protein LYRIC OS=Homo sapiens OX=9606 GN=MTDH PE=1 SV=2	0.001	4	1	2	2	2	63.8	cell organization and biogenesis;regulation of biological process;response to stimulus	cytoplasm;endoplasmic reticulum;membrane;nucleus	protein binding;RNA binding			Gastric cancer network 2			126.6	134.07	104.627	101.264
Q9ULI3	Protein HEG homolog 1 OS=Homo sapiens OX=9606 GN=HEG1 PE=1 SV=3	>sp|Q9ULI3|HEG1_HUMAN Protein HEG homolog 1 OS=Homo sapiens OX=9606 GN=HEG1 PE=1 SV=3	0	3	1	3	3	3	147.4	cell differentiation;cell organization and biogenesis;development;regulation of biological process	cell surface;extracellular;membrane	metal ion binding;protein binding						99.6	101.744	144.627	133.333
P18669	Phosphoglycerate mutase 1 OS=Homo sapiens OX=9606 GN=PGAM1 PE=1 SV=2	>sp|P18669|PGAM1_HUMAN Phosphoglycerate mutase 1 OS=Homo sapiens OX=9606 GN=PGAM1 PE=1 SV=2	0	61	1	11	11	23	28.8	metabolic process;regulation of biological process;transport	cytoplasm;cytosol;extracellular;membrane;organelle lumen	catalytic activity;protein binding	Central carbon metabolism in cancer; Carbon metabolism; Glycine, serine and threonine metabolism; Glucagon signaling pathway; Glycolysis / Gluconeogenesis; Biosynthesis of amino acids; Metabolic pathways	Gluconeogenesis; Glycolysis; Neutrophil degranulation	Cori Cycle; Glycolysis and Gluconeogenesis	hsa05230; hsa01200; hsa00260; hsa04922; hsa00010; hsa01230; hsa01100	R-HSA-70263; R-HSA-70171; R-HSA-6798695	134.3	137.674	102.09	90.6897
P40763	Signal transducer and activator of transcription 3 OS=Homo sapiens OX=9606 GN=STAT3 PE=1 SV=2	>sp|P40763|STAT3_HUMAN Signal transducer and activator of transcription 3 OS=Homo sapiens OX=9606 GN=STAT3 PE=1 SV=2	0	4	1	2	2	2	88	cell differentiation;cell organization and biogenesis;cell proliferation;cellular component movement;defense response;metabolic process;regulation of biological process;reproduction;response to stimulus;transport	cytoplasm;cytosol;membrane;mitochondrion;nucleus	DNA binding;protein binding;signal transducer activity	Viral carcinogenesis; Inflammatory bowel disease (IBD); Hepatitis B; HIF-1 signaling pathway; Pancreatic cancer; FoxO signaling pathway; Prolactin signaling pathway; MicroRNAs in cancer; Epstein-Barr virus infection; Acute myeloid leukemia; Pathways in cancer; AGE-RAGE signaling pathway in diabetic complications; EGFR tyrosine kinase inhibitor resistance; Toxoplasmosis; Jak-STAT signaling pathway…	Interleukin-15 signaling; Signaling by Leptin; POU5F1 (OCT4), SOX2, NANOG activate genes related to proliferation; Interleukin-35 Signalling; Interleukin-10 signaling; Interleukin-7 signaling; Downstream signal transduction; Signalling to STAT3; Association of TriC/CCT with target proteins during biosynthesis; Signaling by cytosolic FGFR1 fusion mutants; MET activates STAT3; Signaling by SCF-KIT;…	IL-5 Signaling Pathway; Androgen receptor signaling pathway; Physiological and Pathological Hypertrophy of the Heart; MicroRNAs in cardiomyocyte hypertrophy; TFs Regulate miRNAs related to cardiac hypertrophy; Cell Differentiation - Index; Human Thyroid Stimulating Hormone (TSH) signaling pathway; Leptin signaling pathway; Prolactin Signaling Pathway; Regulation of Microtubule Cytoskeleton; IL-7 …	hsa05203; hsa05321; hsa05161; hsa04066; hsa05212; hsa04068; hsa04917; hsa05206; hsa05169; hsa05221; hsa05200; hsa04933; hsa01521; hsa05145; hsa04630; hsa05205; hsa05162; hsa05160; hsa04062; hsa04550; hsa04931; hsa04920	R-HSA-8983432; R-HSA-2586552; R-HSA-2892247; R-HSA-8984722; R-HSA-6783783; R-HSA-1266695; R-HSA-186763; R-HSA-198745; R-HSA-390471; R-HSA-1839117; R-HSA-8875791; R-HSA-1433557; R-HSA-6783589; R-HSA-6785807; R-HSA-2559582; R-HSA-982772; R-HSA-8849474; R-HSA-8854691	104.3	92.093	138.657	142.069
Q8TER0	Sushi, nidogen and EGF-like domain-containing protein 1 OS=Homo sapiens OX=9606 GN=SNED1 PE=2 SV=2	>sp|Q8TER0|SNED1_HUMAN Sushi, nidogen and EGF-like domain-containing protein 1 OS=Homo sapiens OX=9606 GN=SNED1 PE=2 SV=2	0	3	1	4	4	7	152.1		extracellular	metal ion binding;protein binding						136.3	129.884	93.8806	102.299
P23352	Anosmin-1 OS=Homo sapiens OX=9606 GN=ANOS1 PE=1 SV=3	>sp|P23352|KALM_HUMAN Anosmin-1 OS=Homo sapiens OX=9606 GN=ANOS1 PE=1 SV=3	0.002	3	1	2	2	2	76.1	cellular component movement;regulation of biological process;response to stimulus	extracellular;membrane	enzyme regulator activity;protein binding;structural molecule activity		Negative regulation of FGFR1 signaling; FGFR1c ligand binding and activation			R-HSA-5654726; R-HSA-190373	63.2	72.3256	160.448	192.069
O60565	Gremlin-1 OS=Homo sapiens OX=9606 GN=GREM1 PE=1 SV=1	>sp|O60565|GREM1_HUMAN Gremlin-1 OS=Homo sapiens OX=9606 GN=GREM1 PE=1 SV=1	0	38	1	6	6	13	20.7	cell communication;cell death;cell organization and biogenesis;cellular component movement;regulation of biological process;response to stimulus	cell surface;extracellular	enzyme regulator activity;protein binding			Lung fibrosis; Canonical and Non-Canonical TGF-B signaling			125	129.767	108.507	104.253
P29279	CCN family member 2 OS=Homo sapiens OX=9606 GN=CCN2 PE=1 SV=2	>sp|P29279|CCN2_HUMAN CCN family member 2 OS=Homo sapiens OX=9606 GN=CCN2 PE=1 SV=2	0	31	1	9	9	13	38.1	cell communication;cell differentiation;cell proliferation;cellular component movement;metabolic process;regulation of biological process;response to stimulus;transport	cytosol;extracellular;Golgi;membrane	protein binding	Hippo signaling pathway	YAP1- and WWTR1 (TAZ)-stimulated gene expression; PPARA activates gene expression; RUNX3 regulates YAP1-mediated transcription	Lung fibrosis; Hypothesized Pathways in Pathogenesis of Cardiovascular Disease; VEGFA-VEGFR2 Signaling Pathway	hsa04390	R-HSA-2032785; R-HSA-1989781; R-HSA-8951671	107	108.953	125.97	132.069
Q7Z745	Maestro heat-like repeat-containing protein family member 2B OS=Homo sapiens OX=9606 GN=MROH2B PE=2 SV=3	>sp|Q7Z745|MRO2B_HUMAN Maestro heat-like repeat-containing protein family member 2B OS=Homo sapiens OX=9606 GN=MROH2B PE=2 SV=3	0.006	1	1	2	2	3	180.7	cell differentiation;regulation of biological process;response to stimulus	cytoplasm							73	83.9535	179.403	154.713
P81605	Dermcidin OS=Homo sapiens OX=9606 GN=DCD PE=1 SV=2	>sp|P81605|DCD_HUMAN Dermcidin OS=Homo sapiens OX=9606 GN=DCD PE=1 SV=2	0	35	1	4	4	4	11.3	defense response;metabolic process;response to stimulus	extracellular	catalytic activity;protein binding;RNA binding		Antimicrobial peptides			R-HSA-6803157	102	103.256	141.642	131.379
Q96PD5	N-acetylmuramoyl-L-alanine amidase OS=Homo sapiens OX=9606 GN=PGLYRP2 PE=1 SV=1	>sp|Q96PD5|PGRP2_HUMAN N-acetylmuramoyl-L-alanine amidase OS=Homo sapiens OX=9606 GN=PGLYRP2 PE=1 SV=1	0	50	1	16	16	57	62.2	defense response;metabolic process;regulation of biological process;response to stimulus	extracellular;membrane	catalytic activity;metal ion binding;receptor activity;signal transducer activity		Antimicrobial peptides			R-HSA-6803157	103.5	100.465	142.239	131.954
Q9H4M9	EH domain-containing protein 1 OS=Homo sapiens OX=9606 GN=EHD1 PE=1 SV=2	>sp|Q9H4M9|EHD1_HUMAN EH domain-containing protein 1 OS=Homo sapiens OX=9606 GN=EHD1 PE=1 SV=2	0	47	1	20	17	26	60.6	cell organization and biogenesis;coagulation;regulation of biological process;response to stimulus;transport	endosome;membrane	metal ion binding;nucleotide binding;protein binding	Endocytosis	Factors involved in megakaryocyte development and platelet production	Insulin Signaling	hsa04144	R-HSA-983231	103.5	95.5814	134.03	142.989
O14579	Coatomer subunit epsilon OS=Homo sapiens OX=9606 GN=COPE PE=1 SV=3	>sp|O14579|COPE_HUMAN Coatomer subunit epsilon OS=Homo sapiens OX=9606 GN=COPE PE=1 SV=3	0.002	8	1	2	2	2	34.5	transport	cytoplasm;cytosol;Golgi;membrane	protein binding;structural molecule activity		COPI-dependent Golgi-to-ER retrograde traffic; COPI-mediated anterograde transport			R-HSA-6811434; R-HSA-6807878	110.2	110	129.701	124.483
Q12841	Follistatin-related protein 1 OS=Homo sapiens OX=9606 GN=FSTL1 PE=1 SV=1	>sp|Q12841|FSTL1_HUMAN Follistatin-related protein 1 OS=Homo sapiens OX=9606 GN=FSTL1 PE=1 SV=1	0	54	1	15	15	30	35	metabolic process;regulation of biological process;response to stimulus;transport	extracellular;membrane;organelle lumen	metal ion binding;protein binding;transporter activity		Post-translational protein phosphorylation; Regulation of Insulin-like Growth Factor (IGF) transport and uptake by Insulin-like Growth Factor Binding Proteins (IGFBPs); Signaling by BMP			R-HSA-8957275; R-HSA-381426; R-HSA-201451	129.8	126.047	108.358	102.529
Q96CG8	Collagen triple helix repeat-containing protein 1 OS=Homo sapiens OX=9606 GN=CTHRC1 PE=1 SV=1	>sp|Q96CG8|CTHR1_HUMAN Collagen triple helix repeat-containing protein 1 OS=Homo sapiens OX=9606 GN=CTHRC1 PE=1 SV=1	0	39	1	8	8	21	26.2	cell organization and biogenesis;cellular component movement;regulation of biological process;response to stimulus	cytoplasm;extracellular	protein binding						82.4	84.5349	146.119	168.851
Q12905	Interleukin enhancer-binding factor 2 OS=Homo sapiens OX=9606 GN=ILF2 PE=1 SV=2	>sp|Q12905|ILF2_HUMAN Interleukin enhancer-binding factor 2 OS=Homo sapiens OX=9606 GN=ILF2 PE=1 SV=2	0	16	1	5	5	8	43	metabolic process;regulation of biological process;response to stimulus;transport	cytoplasm;extracellular;membrane;nucleus;organelle lumen	catalytic activity;DNA binding;nucleotide binding;protein binding;RNA binding		Neutrophil degranulation	B Cell Receptor Signaling Pathway		R-HSA-6798695	104.6	110.698	128.209	131.379
P04180	Phosphatidylcholine-sterol acyltransferase OS=Homo sapiens OX=9606 GN=LCAT PE=1 SV=1	>sp|P04180|LCAT_HUMAN Phosphatidylcholine-sterol acyltransferase OS=Homo sapiens OX=9606 GN=LCAT PE=1 SV=1	0	24	1	8	8	20	49.5	cell organization and biogenesis;metabolic process;regulation of biological process;transport	extracellular	catalytic activity;protein binding	Glycerophospholipid metabolism	HDL remodeling	Composition of Lipid Particles; Statin Pathway	hsa00564	R-HSA-8964058	98.1	102.209	145.522	133.908
Q13442	28 kDa heat- and acid-stable phosphoprotein OS=Homo sapiens OX=9606 GN=PDAP1 PE=1 SV=1	>sp|Q13442|HAP28_HUMAN 28 kDa heat- and acid-stable phosphoprotein OS=Homo sapiens OX=9606 GN=PDAP1 PE=1 SV=1	0	8	1	2	2	3	20.6	cell proliferation;regulation of biological process;response to stimulus;transport	extracellular	RNA binding		Neutrophil degranulation			R-HSA-6798695	106	110.349	126.567	131.379
P48735	Isocitrate dehydrogenase [NADP], mitochondrial OS=Homo sapiens OX=9606 GN=IDH2 PE=1 SV=2	>sp|P48735|IDHP_HUMAN Isocitrate dehydrogenase [NADP], mitochondrial OS=Homo sapiens OX=9606 GN=IDH2 PE=1 SV=2	0	8	1	3	3	3	50.9	cell organization and biogenesis;metabolic process;regulation of biological process	cytosol;membrane;mitochondrion;organelle lumen	catalytic activity;metal ion binding;nucleotide binding	Peroxisome; Citrate cycle (TCA cycle); Carbon metabolism; Glutathione metabolism; Biosynthesis of amino acids; 2-Oxocarboxylic acid metabolism; Metabolic pathways	Transcriptional activation of mitochondrial biogenesis; Citric acid cycle (TCA cycle)	TCA Cycle	hsa04146; hsa00020; hsa01200; hsa00480; hsa01230; hsa01210; hsa01100	R-HSA-2151201; R-HSA-71403	108.3	100.581	130.746	135.172
Q14126	Desmoglein-2 OS=Homo sapiens OX=9606 GN=DSG2 PE=1 SV=2	>sp|Q14126|DSG2_HUMAN Desmoglein-2 OS=Homo sapiens OX=9606 GN=DSG2 PE=1 SV=2	0	6	1	4	4	4	122.2	cell death;cell organization and biogenesis;regulation of biological process;response to stimulus	cell surface;cytoskeleton;membrane	metal ion binding;protein binding	Arrhythmogenic right ventricular cardiomyopathy (ARVC)	Apoptotic cleavage of cell adhesion proteins; Formation of the cornified envelope	Arrhythmogenic Right Ventricular Cardiomyopathy	hsa05412	R-HSA-351906; R-HSA-6809371	103.2	92.2093	136.866	144.598
P10599	Thioredoxin OS=Homo sapiens OX=9606 GN=TXN PE=1 SV=3	>sp|P10599|THIO_HUMAN Thioredoxin OS=Homo sapiens OX=9606 GN=TXN PE=1 SV=3	0	51	1	5	5	12	11.7	cell communication;cell proliferation;cellular component movement;cellular homeostasis;metabolic process;regulation of biological process;response to stimulus;transport	cytoplasm;cytosol;extracellular;mitochondrion;nucleus	antioxidant activity;catalytic activity;protein binding;RNA binding	NOD-like receptor signaling pathway	Interconversion of nucleotide di- and triphosphates; Protein repair; TP53 Regulates Metabolic Genes; The NLRP3 inflammasome; Oxidative Stress Induced Senescence; Detoxification of Reactive Oxygen Species	Selenium Micronutrient Network; TNF alpha Signaling Pathway; NRF2 pathway; VEGFA-VEGFR2 Signaling Pathway	hsa04621	R-HSA-499943; R-HSA-5676934; R-HSA-5628897; R-HSA-844456; R-HSA-2559580; R-HSA-3299685	131.8	139.186	101.791	92.2989
Q07812	Apoptosis regulator BAX OS=Homo sapiens OX=9606 GN=BAX PE=1 SV=1	>sp|Q07812|BAX_HUMAN Apoptosis regulator BAX OS=Homo sapiens OX=9606 GN=BAX PE=1 SV=1	0	17	1	2	2	2	21.2	cell death;cell differentiation;cell organization and biogenesis;cell proliferation;cellular component movement;cellular homeostasis;metabolic process;regulation of biological process;response to stimulus;transport	cytoplasm;cytosol;endoplasmic reticulum;membrane;mitochondrion;nucleus	protein binding;transporter activity	Viral carcinogenesis; Prion diseases; Hepatitis B; Neurotrophin signaling pathway; Huntington's disease; Colorectal cancer; Pathways in cancer; Protein processing in endoplasmic reticulum; Apoptosis - multiple species; AGE-RAGE signaling pathway in diabetic complications; Tuberculosis; EGFR tyrosine kinase inhibitor resistance; HTLV-I infection; Apoptosis; p53 signaling pathway; Non-alcoholic fat…	TP53 Regulates Transcription of Genes Involved in G2 Cell Cycle Arrest; Activation, translocation and oligomerization of BAX; TP53 Regulates Transcription of Genes Involved in Cytochrome C Release; Transcriptional regulation by RUNX2	miRNA Regulation of DNA Damage Response; TP53 Network; Integrated Breast Cancer Pathway; Leptin signaling pathway; TNF alpha Signaling Pathway; Amyotrophic lateral sclerosis (ALS); Nanomaterial induced apoptosis; Apoptosis; Aryl Hydrocarbon Receptor Pathway; Overview of nanoparticle effects; Rac1/Pak1/p38/MMP-2 pathway; Photodynamic therapy-induced HIF-1 survival signaling; Regulation of Apoptosi…	hsa05203; hsa05020; hsa05161; hsa04722; hsa05016; hsa05210; hsa05200; hsa04141; hsa04215; hsa04933; hsa05152; hsa01521; hsa05166; hsa04210; hsa04115; hsa04932; hsa04071; hsa05014; hsa01522; hsa04211; hsa01524	R-HSA-6804114; R-HSA-114294; R-HSA-6803204; R-HSA-8878166	122.2	121.512	110.896	113.793
Q9BUL8	Programmed cell death protein 10 OS=Homo sapiens OX=9606 GN=PDCD10 PE=1 SV=1	>sp|Q9BUL8|PDC10_HUMAN Programmed cell death protein 10 OS=Homo sapiens OX=9606 GN=PDCD10 PE=1 SV=1	0	16	1	3	3	5	24.7	cell death;cell organization and biogenesis;cellular component movement;regulation of biological process;response to stimulus	cytoplasm;cytosol;Golgi;membrane	protein binding						134.1	137.326	102.687	90.9195
Q4V9L6	Transmembrane protein 119 OS=Homo sapiens OX=9606 GN=TMEM119 PE=1 SV=1	>sp|Q4V9L6|TM119_HUMAN Transmembrane protein 119 OS=Homo sapiens OX=9606 GN=TMEM119 PE=1 SV=1	0	22	1	6	6	9	29.2	cell differentiation;regulation of biological process	cytoplasm;endoplasmic reticulum;membrane							139.3	152.209	75.9701	90.6897
P07738	Bisphosphoglycerate mutase OS=Homo sapiens OX=9606 GN=BPGM PE=1 SV=2	>sp|P07738|PMGE_HUMAN Bisphosphoglycerate mutase OS=Homo sapiens OX=9606 GN=BPGM PE=1 SV=2	0	12	1	3	3	3	30	metabolic process;regulation of biological process	cytosol	catalytic activity	Glycine, serine and threonine metabolism; Glycolysis / Gluconeogenesis; Metabolic pathways	Glycolysis		hsa00260; hsa00010; hsa01100	R-HSA-70171	106.8	103.256	137.313	129.195
O94923	D-glucuronyl C5-epimerase OS=Homo sapiens OX=9606 GN=GLCE PE=1 SV=3	>sp|O94923|GLCE_HUMAN D-glucuronyl C5-epimerase OS=Homo sapiens OX=9606 GN=GLCE PE=1 SV=3	0	7	1	5	5	5	70.1	metabolic process	Golgi;membrane	catalytic activity	Glycosaminoglycan biosynthesis - heparan sulfate / heparin; Metabolic pathways	HS-GAG biosynthesis		hsa00534; hsa01100	R-HSA-2022928	82.7	93.2558	144.179	161.609
P15121	Aldo-keto reductase family 1 member B1 OS=Homo sapiens OX=9606 GN=AKR1B1 PE=1 SV=3	>sp|P15121|ALDR_HUMAN Aldo-keto reductase family 1 member B1 OS=Homo sapiens OX=9606 GN=AKR1B1 PE=1 SV=3	0	16	1	5	5	6	35.8	metabolic process;regulation of biological process;response to stimulus	cytoplasm;cytosol;extracellular;vacuole	catalytic activity;protein binding	Galactose metabolism; Glycerolipid metabolism; Fructose and mannose metabolism; Pentose and glucuronate interconversions; Metabolic pathways	Pregnenolone biosynthesis; Fructose biosynthesis	Polyol Pathway; Metapathway biotransformation	hsa00052; hsa00561; hsa00051; hsa00040; hsa01100	R-HSA-196108; R-HSA-5652227	127.9	136.163	103.582	98.3908
P04844	Dolichyl-diphosphooligosaccharide--protein glycosyltransferase subunit 2 OS=Homo sapiens OX=9606 GN=RPN2 PE=1 SV=3	>sp|P04844|RPN2_HUMAN Dolichyl-diphosphooligosaccharide--protein glycosyltransferase subunit 2 OS=Homo sapiens OX=9606 GN=RPN2 PE=1 SV=3	0	7	1	4	4	4	69.2	metabolic process;response to stimulus	endoplasmic reticulum;membrane	catalytic activity;protein binding	N-Glycan biosynthesis; Protein processing in endoplasmic reticulum; Metabolic pathways	Asparagine N-linked glycosylation; SRP-dependent cotranslational protein targeting to membrane	Proteasome Degradation	hsa00510; hsa04141; hsa01100	R-HSA-446203; R-HSA-1799339	126.2	131.744	101.045	106.667
Q92499	ATP-dependent RNA helicase DDX1 OS=Homo sapiens OX=9606 GN=DDX1 PE=1 SV=2	>sp|Q92499|DDX1_HUMAN ATP-dependent RNA helicase DDX1 OS=Homo sapiens OX=9606 GN=DDX1 PE=1 SV=2	0	8	1	5	5	5	82.4	cell organization and biogenesis;development;metabolic process;regulation of biological process;response to stimulus	cytoplasm;cytosol;membrane;nucleus	catalytic activity;DNA binding;nucleotide binding;protein binding;RNA binding		tRNA processing in the nucleus	DDX1 as a regulatory component of the Drosha microprocessor; mRNA Processing		R-HSA-6784531	107.1	106.977	134.627	127.126
O15371	Eukaryotic translation initiation factor 3 subunit D OS=Homo sapiens OX=9606 GN=EIF3D PE=1 SV=1	>sp|O15371|EIF3D_HUMAN Eukaryotic translation initiation factor 3 subunit D OS=Homo sapiens OX=9606 GN=EIF3D PE=1 SV=1	0	10	1	4	4	5	63.9	cell organization and biogenesis;metabolic process;regulation of biological process	cytoplasm;cytosol;membrane	protein binding;RNA binding	RNA transport	Formation of the ternary complex, and subsequently, the 43S complex; L13a-mediated translational silencing of Ceruloplasmin expression; Translation initiation complex formation; GTP hydrolysis and joining of the 60S ribosomal subunit; Formation of a pool of free 40S subunits; Ribosomal scanning and start codon recognition	Translation Factors	hsa03013	R-HSA-72695; R-HSA-156827; R-HSA-72649; R-HSA-72706; R-HSA-72689; R-HSA-72702	102.6	105.465	129.254	138.161
Q13813	Spectrin alpha chain, non-erythrocytic 1 OS=Homo sapiens OX=9606 GN=SPTAN1 PE=1 SV=3	>sp|Q13813|SPTN1_HUMAN Spectrin alpha chain, non-erythrocytic 1 OS=Homo sapiens OX=9606 GN=SPTAN1 PE=1 SV=3	0	24	1	47	47	56	284.4	cell organization and biogenesis;cellular component movement;metabolic process;regulation of biological process;response to stimulus;transport	cytoplasm;cytoskeleton;cytosol;extracellular;membrane;organelle lumen	metal ion binding;protein binding;structural molecule activity	Tight junction; Apoptosis	Interaction between L1 and Ankyrins; Caspase-mediated cleavage of cytoskeletal proteins; NCAM signaling for neurite out-growth; Nephrin family interactions; Neutrophil degranulation; COPI-mediated anterograde transport; RAF/MAP kinase cascade; Interleukin-20 family signaling	Fas Ligand (FasL) pathway and Stress induction of Heat Shock Proteins (HSP) regulation	hsa04530; hsa04210	R-HSA-445095; R-HSA-264870; R-HSA-375165; R-HSA-373753; R-HSA-6798695; R-HSA-6807878; R-HSA-5673001; R-HSA-8854691	107.1	107.093	134.627	127.126
O00300	Tumor necrosis factor receptor superfamily member 11B OS=Homo sapiens OX=9606 GN=TNFRSF11B PE=1 SV=3	>sp|O00300|TR11B_HUMAN Tumor necrosis factor receptor superfamily member 11B OS=Homo sapiens OX=9606 GN=TNFRSF11B PE=1 SV=3	0	22	1	8	8	9	46	cell death;cell organization and biogenesis;defense response;regulation of biological process;response to stimulus	extracellular;membrane	protein binding;receptor activity;signal transducer activity	Osteoclast differentiation; Cytokine-cytokine receptor interaction	TNFs bind their physiological receptors	Osteoclast Signaling; RANKL/RANK (Receptor activator of NFKB (ligand)) Signaling Pathway; Ectoderm Differentiation; Osteoblast Signaling; Monoamine Transport	hsa04380; hsa04060	R-HSA-5669034	92.4	88.4884	140.149	158.276
P11717	Cation-independent mannose-6-phosphate receptor OS=Homo sapiens OX=9606 GN=IGF2R PE=1 SV=3	>sp|P11717|MPRI_HUMAN Cation-independent mannose-6-phosphate receptor OS=Homo sapiens OX=9606 GN=IGF2R PE=1 SV=3	0	6	1	14	14	16	274.2	cell organization and biogenesis;regulation of biological process;response to stimulus;transport	cell surface;cytoplasm;endosome;Golgi;membrane;nucleus;vacuole	catalytic activity;protein binding;receptor activity;signal transducer activity;transporter activity	Lysosome; Endocytosis	Cargo recognition for clathrin-mediated endocytosis; Retrograde transport at the Trans-Golgi-Network; Neutrophil degranulation; Golgi Associated Vesicle Biogenesis		hsa04142; hsa04144	R-HSA-8856825; R-HSA-6811440; R-HSA-6798695; R-HSA-432722	94.8	97.4419	152.388	137.241
Q9BUD6	Spondin-2 OS=Homo sapiens OX=9606 GN=SPON2 PE=1 SV=3	>sp|Q9BUD6|SPON2_HUMAN Spondin-2 OS=Homo sapiens OX=9606 GN=SPON2 PE=1 SV=3	0	23	1	8	8	29	35.8	cellular component movement;defense response;regulation of biological process;response to stimulus	extracellular	metal ion binding;protein binding		O-glycosylation of TSR domain-containing proteins; Defective B3GALTL causes Peters-plus syndrome (PpS)			R-HSA-5173214; R-HSA-5083635	76.6	81.0465	180.299	152.874
Q15758	Neutral amino acid transporter B(0) OS=Homo sapiens OX=9606 GN=SLC1A5 PE=1 SV=2	>sp|Q15758|AAAT_HUMAN Neutral amino acid transporter B(0) OS=Homo sapiens OX=9606 GN=SLC1A5 PE=1 SV=2	0	23	1	10	10	17	56.6	transport	membrane	protein binding;receptor activity;transporter activity	Central carbon metabolism in cancer; Protein digestion and absorption	Amino acid transport across the plasma membrane	TYROBP Causal Network	hsa05230; hsa04974	R-HSA-352230	135.8	140.93	100.299	87.1264
O95841	Angiopoietin-related protein 1 OS=Homo sapiens OX=9606 GN=ANGPTL1 PE=2 SV=1	>sp|O95841|ANGL1_HUMAN Angiopoietin-related protein 1 OS=Homo sapiens OX=9606 GN=ANGPTL1 PE=2 SV=1	0	11	1	5	4	7	56.7	regulation of biological process;response to stimulus	extracellular	protein binding			Rac1/Pak1/p38/MMP-2 pathway			75.6	72.6744	153.284	182.989
P78371	T-complex protein 1 subunit beta OS=Homo sapiens OX=9606 GN=CCT2 PE=1 SV=4	>sp|P78371|TCPB_HUMAN T-complex protein 1 subunit beta OS=Homo sapiens OX=9606 GN=CCT2 PE=1 SV=4	0	41	1	19	19	23	57.5	cell organization and biogenesis;metabolic process;regulation of biological process;transport	cytoplasm;cytosol;extracellular;organelle lumen	nucleotide binding;protein binding		BBSome-mediated cargo-targeting to cilium; Prefoldin mediated transfer of substrate to CCT/TriC; Cooperation of PDCL (PhLP1) and TRiC/CCT in G-protein beta folding; Association of TriC/CCT with target proteins during biosynthesis; Neutrophil degranulation; Folding of actin by CCT/TriC; Formation of tubulin folding intermediates by CCT/TriC			R-HSA-5620922; R-HSA-389957; R-HSA-6814122; R-HSA-390471; R-HSA-6798695; R-HSA-390450; R-HSA-389960	113.3	108.837	125.97	124.943
Q14204	Cytoplasmic dynein 1 heavy chain 1 OS=Homo sapiens OX=9606 GN=DYNC1H1 PE=1 SV=5	>sp|Q14204|DYHC1_HUMAN Cytoplasmic dynein 1 heavy chain 1 OS=Homo sapiens OX=9606 GN=DYNC1H1 PE=1 SV=5	0	18	1	68	68	80	532.1	cell division;cell organization and biogenesis;cellular component movement;regulation of biological process;transport	cytoplasm;cytoskeleton;cytosol;extracellular;membrane;organelle lumen	catalytic activity;motor activity;nucleotide binding;protein binding;RNA binding	Phagosome; Salmonella infection; Vasopressin-regulated water reabsorption	COPI-independent Golgi-to-ER retrograde traffic; Regulation of PLK1 Activity at G2/M Transition; AURKA Activation by TPX2; Anchoring of the basal body to the plasma membrane; Recruitment of NuMA to mitotic centrosomes; Recruitment of mitotic centrosome proteins and complexes; Loss of Nlp from mitotic centrosomes; Amplification of signal from unattached kinetochores via a MAD2 inhibitory signal; N…		hsa04145; hsa05132; hsa04962	R-HSA-6811436; R-HSA-2565942; R-HSA-8854518; R-HSA-5620912; R-HSA-380320; R-HSA-380270; R-HSA-380259; R-HSA-141444; R-HSA-6798695; R-HSA-2467813; R-HSA-2500257; R-HSA-5663220; R-HSA-6807878; R-HSA-2132295; R-HSA-3371497	109.5	106.047	126.119	131.954
P39023	60S ribosomal protein L3 OS=Homo sapiens OX=9606 GN=RPL3 PE=1 SV=2	>sp|P39023|RL3_HUMAN 60S ribosomal protein L3 OS=Homo sapiens OX=9606 GN=RPL3 PE=1 SV=2	0	31	1	13	13	19	46.1	cell organization and biogenesis;metabolic process;response to stimulus;transport	cytoplasm;cytosol;nucleus;ribosome	protein binding;RNA binding;structural molecule activity	Ribosome	Peptide chain elongation; Eukaryotic Translation Termination; Viral mRNA Translation; L13a-mediated translational silencing of Ceruloplasmin expression; Nonsense Mediated Decay (NMD) independent of the Exon Junction Complex (EJC); Selenocysteine synthesis; Nonsense Mediated Decay (NMD) enhanced by the Exon Junction Complex (EJC); GTP hydrolysis and joining of the 60S ribosomal subunit; Major path…	Cytoplasmic Ribosomal Proteins	hsa03010	R-HSA-156902; R-HSA-72764; R-HSA-192823; R-HSA-156827; R-HSA-975956; R-HSA-2408557; R-HSA-975957; R-HSA-72706; R-HSA-6791226; R-HSA-9010553; R-HSA-72689; R-HSA-1799339	100.8	106.163	130.299	138.621
Q08211	ATP-dependent RNA helicase A OS=Homo sapiens OX=9606 GN=DHX9 PE=1 SV=4	>sp|Q08211|DHX9_HUMAN ATP-dependent RNA helicase A OS=Homo sapiens OX=9606 GN=DHX9 PE=1 SV=4	0.004	2	1	2	2	2	140.9	cell death;cell differentiation;cell organization and biogenesis;defense response;metabolic process;regulation of biological process;response to stimulus;transport	cytoplasm;cytoskeleton;cytosol;membrane;nucleus;ribosome	catalytic activity;DNA binding;metal ion binding;nucleotide binding;protein binding;RNA binding		TRAF6 mediated NF-kB activation; TAK1 activates NFkB by phosphorylation and activation of IKKs complex; RIP-mediated NFkB activation via ZBP1; Activated TLR4 signalling; Interleukin-1 family signaling; mRNA Splicing - Major Pathway; DEx/H-box helicases activate type I IFN and inflammatory cytokines production	mRNA Processing		R-HSA-933542; R-HSA-445989; R-HSA-1810476; R-HSA-166054; R-HSA-446652; R-HSA-72163; R-HSA-3134963	108	102.326	128.806	135.287
Q5ZPR3	CD276 antigen OS=Homo sapiens OX=9606 GN=CD276 PE=1 SV=1	>sp|Q5ZPR3|CD276_HUMAN CD276 antigen OS=Homo sapiens OX=9606 GN=CD276 PE=1 SV=1	0	10	1	4	4	6	57.2	cell proliferation;regulation of biological process;response to stimulus	membrane	protein binding	Cell adhesion molecules (CAMs)			hsa04514		133.6	147.907	94.4776	87.3563
P68871	Hemoglobin subunit beta OS=Homo sapiens OX=9606 GN=HBB PE=1 SV=2	>sp|P68871|HBB_HUMAN Hemoglobin subunit beta OS=Homo sapiens OX=9606 GN=HBB PE=1 SV=2	0	95	1	16	9	123	16	cell organization and biogenesis;coagulation;metabolic process;regulation of biological process;response to stimulus;transport	cytosol;extracellular;organelle lumen	antioxidant activity;catalytic activity;metal ion binding;protein binding;transporter activity	Malaria; African trypanosomiasis	Neutrophil degranulation; Scavenging of heme from plasma; Erythrocytes take up carbon dioxide and release oxygen; Erythrocytes take up oxygen and release carbon dioxide; Factors involved in megakaryocyte development and platelet production	Selenium Micronutrient Network; Vitamin B12 Metabolism; Folate Metabolism	hsa05144; hsa05143	R-HSA-6798695; R-HSA-2168880; R-HSA-1237044; R-HSA-1247673; R-HSA-983231	110.3	102.674	131.94	130
P0DP23	Calmodulin-1 OS=Homo sapiens OX=9606 GN=CALM1 PE=1 SV=1	>sp|P0DP23|CALM1_HUMAN Calmodulin-1 OS=Homo sapiens OX=9606 GN=CALM1 PE=1 SV=1 >sp|P0DP24|CALM2_HUMAN Calmodulin-2 OS=Homo sapiens OX=9606 GN=CALM2 PE=1 SV=1 >sp|P0DP25|CALM3_HUMAN Calmodulin-3 OS=Homo sapiens OX=9606 GN=CALM3 PE=1 SV=1	0	58	1	10	8	21	16.8	metabolic process;regulation of biological process;response to stimulus;transport	cytoplasm;cytoskeleton;cytosol;extracellular;membrane	catalytic activity;enzyme regulator activity;metal ion binding;protein binding;transporter activity	Dopaminergic synapse; Phototransduction; Vascular smooth muscle contraction; Insulin signaling pathway; Amphetamine addiction; cGMP-PKG signaling pathway; Renin secretion; Neurotrophin signaling pathway; Rap1 signaling pathway; Oxytocin signaling pathway; Olfactory transduction; Circadian entrainment; Long-term potentiation; Glioma; Phosphatidylinositol signaling system; Adrenergic signaling in c…	Smooth Muscle Contraction; Uptake and function of anthrax toxins; Stimuli-sensing channels; Translocation of GLUT4 to the plasma membrane; Synthesis of IP3 and IP4 in the cytosol; Reduction of cytosolic Ca++ levels; CREB phosphorylation through the activation of CaMKII; Ion homeostasis; Ca2+ pathway; Phase 0 - rapid depolarisation; Calcineurin activates NFAT; Platelet degranulation ; eNOS activat…	Physiological and Pathological Hypertrophy of the Heart; MicroRNAs in cardiomyocyte hypertrophy; Alzheimers Disease; Endothelin Pathways; T-Cell Receptor and Co-stimulatory Signaling; Common Pathways Underlying Drug Addiction; Cardiac Hypertrophic Response; Myometrial Relaxation and Contraction Pathways; Melatonin metabolism and effects; G Protein Signaling Pathways; T-Cell antigen Receptor (TCR)…	hsa04728; hsa04744; hsa04270; hsa04910; hsa05031; hsa04022; hsa04924; hsa04722; hsa04015; hsa04921; hsa04740; hsa04713; hsa04720; hsa05214; hsa04070; hsa04261; hsa05152; hsa04922; hsa05133; hsa04916; hsa05010; hsa04925; hsa04114; hsa04971; hsa04970; hsa04750; hsa05034; hsa04014; hsa04912; hsa04024; hsa04915; hsa04020	R-HSA-445355; R-HSA-5210891; R-HSA-2672351; R-HSA-1445148; R-HSA-1855204; R-HSA-418359; R-HSA-442729; R-HSA-5578775; R-HSA-4086398; R-HSA-5576892; R-HSA-2025928; R-HSA-114608; R-HSA-203615; R-HSA-5218920; R-HSA-5218921; R-HSA-111932; R-HSA-442745; R-HSA-5673001; R-HSA-2514859; R-HSA-2871809; R-HSA-111957; R-HSA-70221; R-HSA-372790; R-HSA-425561; R-HSA-983695; R-HSA-8854691; R-HSA-5627123; R-HSA-8…	132.9	147.326	94.6269	88.3908
Q02952	A-kinase anchor protein 12 OS=Homo sapiens OX=9606 GN=AKAP12 PE=1 SV=4	>sp|Q02952|AKA12_HUMAN A-kinase anchor protein 12 OS=Homo sapiens OX=9606 GN=AKAP12 PE=1 SV=4	0	11	1	13	13	16	191.4	regulation of biological process;response to stimulus;transport	cytoplasm;cytoskeleton;cytosol;membrane	protein binding			G Protein Signaling Pathways			122.3	126.977	110.299	108.736
Q05707	Collagen alpha-1(XIV) chain OS=Homo sapiens OX=9606 GN=COL14A1 PE=1 SV=3	>sp|Q05707|COEA1_HUMAN Collagen alpha-1(XIV) chain OS=Homo sapiens OX=9606 GN=COL14A1 PE=1 SV=3	0	22	1	33	33	52	193.4	cell organization and biogenesis	extracellular;organelle lumen	protein binding;RNA binding;structural molecule activity	Protein digestion and absorption	Collagen degradation; Assembly of collagen fibrils and other multimeric structures; Collagen chain trimerization		hsa04974	R-HSA-1442490; R-HSA-2022090; R-HSA-8948216	79.3	81.9767	147.761	173.793
Q969P0	Immunoglobulin superfamily member 8 OS=Homo sapiens OX=9606 GN=IGSF8 PE=1 SV=1	>sp|Q969P0|IGSF8_HUMAN Immunoglobulin superfamily member 8 OS=Homo sapiens OX=9606 GN=IGSF8 PE=1 SV=1	0	21	1	8	8	10	65	cell proliferation;cellular component movement	membrane	protein binding						103.6	106.512	128.209	136.667
Q969G5	Caveolae-associated protein 3 OS=Homo sapiens OX=9606 GN=CAVIN3 PE=1 SV=3	>sp|Q969G5|CAVN3_HUMAN Caveolae-associated protein 3 OS=Homo sapiens OX=9606 GN=CAVIN3 PE=1 SV=3	0	23	1	5	5	7	27.7	cell organization and biogenesis;regulation of biological process	cytoplasm;cytosol;membrane	protein binding						126	121.628	110.597	109.54
O43396	Thioredoxin-like protein 1 OS=Homo sapiens OX=9606 GN=TXNL1 PE=1 SV=3	>sp|O43396|TXNL1_HUMAN Thioredoxin-like protein 1 OS=Homo sapiens OX=9606 GN=TXNL1 PE=1 SV=3	0	14	1	3	3	3	32.2	cellular homeostasis;metabolic process;regulation of biological process;response to stimulus;transport	cytoplasm;cytosol;nucleus;proteasome	antioxidant activity;catalytic activity						127.8	124.767	103.881	109.54
Q96CS7	Pleckstrin homology domain-containing family B member 2 OS=Homo sapiens OX=9606 GN=PLEKHB2 PE=1 SV=1	>sp|Q96CS7|PKHB2_HUMAN Pleckstrin homology domain-containing family B member 2 OS=Homo sapiens OX=9606 GN=PLEKHB2 PE=1 SV=1	0.001	8	1	2	2	2	24.7	regulation of biological process	endosome;membrane	protein binding						98	108.372	134.328	136.552
Q07954	Prolow-density lipoprotein receptor-related protein 1 OS=Homo sapiens OX=9606 GN=LRP1 PE=1 SV=2	>sp|Q07954|LRP1_HUMAN Prolow-density lipoprotein receptor-related protein 1 OS=Homo sapiens OX=9606 GN=LRP1 PE=1 SV=2	0	20	1	79	79	129	504.3	cell proliferation;development;metabolic process;regulation of biological process;response to stimulus;transport	cytoplasm;cytosol;endosome;membrane;nucleus	metal ion binding;protein binding;receptor activity;RNA binding;transporter activity	Malaria; Alzheimer's disease	Signaling by GPCR; Scavenging of heme from plasma; Retinoid metabolism and transport	Alzheimers Disease; Regulation of Wnt/B-catenin Signaling by Small Molecule Compounds; Statin Pathway	hsa05144; hsa05010	R-HSA-372790; R-HSA-2168880; R-HSA-975634	104.7	107.558	136.269	128.161
Q09666	Neuroblast differentiation-associated protein AHNAK OS=Homo sapiens OX=9606 GN=AHNAK PE=1 SV=2	>sp|Q09666|AHNK_HUMAN Neuroblast differentiation-associated protein AHNAK OS=Homo sapiens OX=9606 GN=AHNAK PE=1 SV=2	0	46	1	128	128	182	628.7	cell organization and biogenesis;regulation of biological process	cytoplasm;cytoskeleton;cytosol;membrane;nucleus	protein binding;RNA binding;structural molecule activity						124.1	131.279	105.97	105.862
Q14624	Inter-alpha-trypsin inhibitor heavy chain H4 OS=Homo sapiens OX=9606 GN=ITIH4 PE=1 SV=4	>sp|Q14624|ITIH4_HUMAN Inter-alpha-trypsin inhibitor heavy chain H4 OS=Homo sapiens OX=9606 GN=ITIH4 PE=1 SV=4	0	12	1	7	7	9	103.3	defense response;metabolic process;regulation of biological process;response to stimulus;transport	cytoplasm;extracellular;membrane;organelle lumen	enzyme regulator activity;protein binding		Platelet degranulation			R-HSA-114608	112.1	106.163	126.866	128.276
O75643	U5 small nuclear ribonucleoprotein 200 kDa helicase OS=Homo sapiens OX=9606 GN=SNRNP200 PE=1 SV=2	>sp|O75643|U520_HUMAN U5 small nuclear ribonucleoprotein 200 kDa helicase OS=Homo sapiens OX=9606 GN=SNRNP200 PE=1 SV=2	0	2	1	3	3	3	244.4	cell differentiation;cell organization and biogenesis;metabolic process	membrane;nucleus;spliceosomal complex	catalytic activity;DNA binding;nucleotide binding;protein binding;RNA binding	Spliceosome	mRNA Splicing - Major Pathway; mRNA Splicing - Minor Pathway		hsa03040	R-HSA-72163; R-HSA-72165	103.3	101.977	129.701	140.345
P55010	Eukaryotic translation initiation factor 5 OS=Homo sapiens OX=9606 GN=EIF5 PE=1 SV=2	>sp|P55010|IF5_HUMAN Eukaryotic translation initiation factor 5 OS=Homo sapiens OX=9606 GN=EIF5 PE=1 SV=2	0	10	1	4	4	5	49.2	cell organization and biogenesis;metabolic process;regulation of biological process	cytoplasm;cytosol;membrane;nucleus	catalytic activity;nucleotide binding;protein binding;RNA binding	RNA transport	GTP hydrolysis and joining of the 60S ribosomal subunit; Ribosomal scanning and start codon recognition	Translation Factors	hsa03013	R-HSA-72706; R-HSA-72702	95.1	102.326	147.761	135.517
Q03135	Caveolin-1 OS=Homo sapiens OX=9606 GN=CAV1 PE=1 SV=4	>sp|Q03135|CAV1_HUMAN Caveolin-1 OS=Homo sapiens OX=9606 GN=CAV1 PE=1 SV=4	0	28	1	6	6	14	20.5	cell communication;cell differentiation;cell organization and biogenesis;cellular component movement;cellular homeostasis;metabolic process;regulation of biological process;response to stimulus;transport	endoplasmic reticulum;endosome;Golgi;membrane	enzyme regulator activity;protein binding;structural molecule activity	Endocytosis; Focal adhesion; Proteoglycans in cancer; Bacterial invasion of epithelial cells; Viral myocarditis	Triglyceride catabolism; Basigin interactions; eNOS activation; NOSTRIN mediated eNOS trafficking; Disassembly of the destruction complex and recruitment of AXIN to the membrane; VEGFR2 mediated vascular permeability	Androgen receptor signaling pathway; Integrin-mediated Cell Adhesion; Focal Adhesion; TGF-beta Signaling Pathway; VEGFA-VEGFR2 Signaling Pathway; EGF/EGFR Signaling Pathway	hsa04144; hsa04510; hsa05205; hsa05100; hsa05416	R-HSA-163560; R-HSA-210991; R-HSA-203615; R-HSA-203641; R-HSA-4641262; R-HSA-5218920	145.5	142.907	96.1194	77.2414
Q92896	Golgi apparatus protein 1 OS=Homo sapiens OX=9606 GN=GLG1 PE=1 SV=2	>sp|Q92896|GSLG1_HUMAN Golgi apparatus protein 1 OS=Homo sapiens OX=9606 GN=GLG1 PE=1 SV=2	0	13	1	14	14	18	134.5	cellular component movement;regulation of biological process	Golgi;membrane	protein binding	Cell adhesion molecules (CAMs)	Cell surface interactions at the vascular wall		hsa04514	R-HSA-202733	100	94.8837	134.179	147.701
P60903	Protein S100-A10 OS=Homo sapiens OX=9606 GN=S100A10 PE=1 SV=2	>sp|P60903|S10AA_HUMAN Protein S100-A10 OS=Homo sapiens OX=9606 GN=S100A10 PE=1 SV=2	0	35	1	4	4	8	11.2	cell organization and biogenesis;regulation of biological process;response to stimulus	endoplasmic reticulum;extracellular;membrane	metal ion binding;protein binding		Dissolution of Fibrin Clot	Prostaglandin Synthesis and Regulation		R-HSA-75205	130.7	145.465	93.8806	93.4483
Q8WUX1	Sodium-coupled neutral amino acid transporter 5 OS=Homo sapiens OX=9606 GN=SLC38A5 PE=1 SV=1	>sp|Q8WUX1|S38A5_HUMAN Sodium-coupled neutral amino acid transporter 5 OS=Homo sapiens OX=9606 GN=SLC38A5 PE=1 SV=1	0	5	1	2	2	5	51.4	transport	membrane	transporter activity	GABAergic synapse	Amino acid transport across the plasma membrane		hsa04727	R-HSA-352230	129.6	135.233	105.075	96.092
Q15113	Procollagen C-endopeptidase enhancer 1 OS=Homo sapiens OX=9606 GN=PCOLCE PE=1 SV=2	>sp|Q15113|PCOC1_HUMAN Procollagen C-endopeptidase enhancer 1 OS=Homo sapiens OX=9606 GN=PCOLCE PE=1 SV=2	0	82	1	29	29	493	47.9	development;metabolic process;regulation of biological process	extracellular	enzyme regulator activity;protein binding		Collagen biosynthesis and modifying enzymes; Crosslinking of collagen fibrils			R-HSA-1650814; R-HSA-2243919	99.1	98.6047	132.687	146.207
P04278	Sex hormone-binding globulin OS=Homo sapiens OX=9606 GN=SHBG PE=1 SV=2	>sp|P04278|SHBG_HUMAN Sex hormone-binding globulin OS=Homo sapiens OX=9606 GN=SHBG PE=1 SV=2	0	30	1	9	9	15	43.8		extracellular	protein binding						103.2	100.93	142.836	131.379
P24539	ATP synthase F(0) complex subunit B1, mitochondrial OS=Homo sapiens OX=9606 GN=ATP5PB PE=1 SV=2	>sp|P24539|AT5F1_HUMAN ATP synthase F(0) complex subunit B1, mitochondrial OS=Homo sapiens OX=9606 GN=ATP5PB PE=1 SV=2	0.001	8	1	2	2	2	28.9	cell organization and biogenesis;metabolic process;transport	membrane;mitochondrion;nucleus;organelle lumen	catalytic activity;protein binding;transporter activity	Huntington's disease; Parkinson's disease; Alzheimer's disease; Oxidative phosphorylation; Metabolic pathways	Cristae formation; Formation of ATP by chemiosmotic coupling	Electron Transport Chain; Oxidative phosphorylation	hsa05016; hsa05012; hsa05010; hsa00190; hsa01100	R-HSA-8949613; R-HSA-163210	136.3	129.767	103.881	94.7126
P60174	Triosephosphate isomerase OS=Homo sapiens OX=9606 GN=TPI1 PE=1 SV=3	>sp|P60174|TPIS_HUMAN Triosephosphate isomerase OS=Homo sapiens OX=9606 GN=TPI1 PE=1 SV=3	0	63	1	16	16	43	30.8	development;metabolic process	cytosol;nucleus	catalytic activity;protein binding	Carbon metabolism; Inositol phosphate metabolism; Fructose and mannose metabolism; Glycolysis / Gluconeogenesis; Biosynthesis of amino acids; Metabolic pathways	Gluconeogenesis; Glycolysis	Fatty Acid Beta Oxidation; Cori Cycle; Glycolysis and Gluconeogenesis	hsa01200; hsa00562; hsa00051; hsa00010; hsa01230; hsa01100	R-HSA-70263; R-HSA-70171	138.5	151.628	93.4328	78.7356
P55735	Protein SEC13 homolog OS=Homo sapiens OX=9606 GN=SEC13 PE=1 SV=3	>sp|P55735|SEC13_HUMAN Protein SEC13 homolog OS=Homo sapiens OX=9606 GN=SEC13 PE=1 SV=3	0	28	1	5	5	6	35.5	cell organization and biogenesis;regulation of biological process;transport	chromosome;cytosol;endoplasmic reticulum;membrane;nucleus;vacuole	protein binding	Protein processing in endoplasmic reticulum; mTOR signaling pathway; RNA transport	COPII (Coat Protein 2) Mediated Vesicle Transport; Amplification of signal from unattached kinetochores via a MAD2 inhibitory signal; Separation of Sister Chromatids; Resolution of Sister Chromatid Cohesion; Antigen Presentation: Folding, assembly and peptide loading of class I MHC; RHO GTPases Activate Formins; MHC class II antigen presentation	Sterol Regulatory Element-Binding Proteins (SREBP) signalling	hsa04141; hsa04150; hsa03013	R-HSA-204005; R-HSA-141444; R-HSA-2467813; R-HSA-2500257; R-HSA-983170; R-HSA-5663220; R-HSA-2132295	98.1	104.07	144.179	133.103
Q14914	Prostaglandin reductase 1 OS=Homo sapiens OX=9606 GN=PTGR1 PE=1 SV=2	>sp|Q14914|PTGR1_HUMAN Prostaglandin reductase 1 OS=Homo sapiens OX=9606 GN=PTGR1 PE=1 SV=2	0.002	5	1	2	2	2	35.8	metabolic process;response to stimulus	cytoplasm	catalytic activity		Synthesis of Leukotrienes (LT) and Eoxins (EX); Synthesis of Lipoxins (LX)	NRF2 pathway		R-HSA-2142691; R-HSA-2142700	91.9	101.977	150	137.816
Q6UXB8	Peptidase inhibitor 16 OS=Homo sapiens OX=9606 GN=PI16 PE=1 SV=1	>sp|Q6UXB8|PI16_HUMAN Peptidase inhibitor 16 OS=Homo sapiens OX=9606 GN=PI16 PE=1 SV=1	0	17	1	7	7	14	49.4	regulation of biological process	extracellular	enzyme regulator activity						96.5	98.4884	150.597	135.402
P10586	Receptor-type tyrosine-protein phosphatase F OS=Homo sapiens OX=9606 GN=PTPRF PE=1 SV=2	>sp|P10586|PTPRF_HUMAN Receptor-type tyrosine-protein phosphatase F OS=Homo sapiens OX=9606 GN=PTPRF PE=1 SV=2	0	11	1	16	15	19	212.7	cell organization and biogenesis;cellular component movement;metabolic process;regulation of biological process;response to stimulus	membrane	catalytic activity;protein binding;receptor activity;signal transducer activity	Insulin signaling pathway; Cell adhesion molecules (CAMs); Adherens junction; Insulin resistance	Receptor-type tyrosine-protein phosphatases; Synaptic adhesion-like molecules	Brain-Derived Neurotrophic Factor (BDNF) signaling pathway; Insulin Signaling	hsa04910; hsa04514; hsa04520; hsa04931	R-HSA-388844; R-HSA-8849932	85.4	89.4186	142.09	163.793
P02753	Retinol-binding protein 4 OS=Homo sapiens OX=9606 GN=RBP4 PE=1 SV=3	>sp|P02753|RET4_HUMAN Retinol-binding protein 4 OS=Homo sapiens OX=9606 GN=RBP4 PE=1 SV=3	0	51	1	10	10	26	23	metabolic process;regulation of biological process;response to stimulus;transport	cytosol;extracellular	protein binding;transporter activity		Signaling by GPCR; Retinoid cycle disease events; The canonical retinoid cycle in rods (twilight vision); Retinoid metabolism and transport; Retinoid metabolism disease events	Sterol Regulatory Element-Binding Proteins (SREBP) signalling; Vitamin A and Carotenoid Metabolism		R-HSA-372790; R-HSA-2453864; R-HSA-2453902; R-HSA-975634; R-HSA-6809583	92.5	98.1395	153.881	137.816
O00244	Copper transport protein ATOX1 OS=Homo sapiens OX=9606 GN=ATOX1 PE=1 SV=1	>sp|O00244|ATOX1_HUMAN Copper transport protein ATOX1 OS=Homo sapiens OX=9606 GN=ATOX1 PE=1 SV=1	0.001	25	1	2	2	3	7.4	cellular homeostasis;response to stimulus;transport	cytosol	metal ion binding;protein binding;transporter activity	Mineral absorption	Ion influx/efflux at host-pathogen interface; Detoxification of Reactive Oxygen Species	Copper homeostasis	hsa04978	R-HSA-6803544; R-HSA-3299685	128.8	122.907	106.269	108.391
P53634	Dipeptidyl peptidase 1 OS=Homo sapiens OX=9606 GN=CTSC PE=1 SV=2	>sp|P53634|CATC_HUMAN Dipeptidyl peptidase 1 OS=Homo sapiens OX=9606 GN=CTSC PE=1 SV=2	0	10	1	4	4	6	51.8	cell death;cell organization and biogenesis;metabolic process;regulation of biological process;response to stimulus;transport	endoplasmic reticulum;extracellular;Golgi;membrane;organelle lumen;vacuole	catalytic activity;enzyme regulator activity;protein binding	Lysosome; Apoptosis	Neutrophil degranulation; MHC class II antigen presentation; Cargo concentration in the ER; COPII (Coat Protein 2) Mediated Vesicle Transport		hsa04142; hsa04210	R-HSA-6798695; R-HSA-2132295; R-HSA-5694530; R-HSA-204005	127.2	132.093	107.463	100.23
P63000	Ras-related C3 botulinum toxin substrate 1 OS=Homo sapiens OX=9606 GN=RAC1 PE=1 SV=1	>sp|P63000|RAC1_HUMAN Ras-related C3 botulinum toxin substrate 1 OS=Homo sapiens OX=9606 GN=RAC1 PE=1 SV=1	0	35	1	7	3	16	21.4	cell organization and biogenesis;cell proliferation;cellular component movement;coagulation;defense response;metabolic process;regulation of biological process;response to stimulus;transport	cytoplasm;cytosol;membrane	catalytic activity;nucleotide binding;protein binding	Viral carcinogenesis; Osteoclast differentiation; Pancreatic cancer; Neurotrophin signaling pathway; B cell receptor signaling pathway; VEGF signaling pathway; Rap1 signaling pathway; MAPK signaling pathway; Colorectal cancer; Natural killer cell mediated cytotoxicity; Pathways in cancer; AGE-RAGE signaling pathway in diabetic complications; Renal cell carcinoma; Phagosome; Pancreatic secretion; …	SEMA3A-Plexin repulsion signaling by inhibiting Integrin adhesion; Sema3A PAK dependent Axon repulsion; Rho GTPase cycle; FCERI mediated MAPK activation; MET activates RAP1 and RAC1; RHO GTPases activate CIT; Factors involved in megakaryocyte development and platelet production; PCP/CE pathway; Nef and signal transduction; RHO GTPases Activate NADPH Oxidases; Translocation of GLUT4 to the plasma …	Androgen receptor signaling pathway; Nucleotide-binding Oligomerization Domain (NOD) pathway; Regulation of toll-like receptor signaling pathway; Target Of Rapamycin (TOR) Signaling; Physiological and Pathological Hypertrophy of the Heart; MicroRNAs in cardiomyocyte hypertrophy; Integrin-mediated Cell Adhesion; RANKL/RANK (Receptor activator of NFKB (ligand)) Signaling Pathway; Leptin signaling p…	hsa05203; hsa04380; hsa05212; hsa04722; hsa04662; hsa04370; hsa04015; hsa04010; hsa05210; hsa04650; hsa05200; hsa04933; hsa05211; hsa04145; hsa04972; hsa04310; hsa04510; hsa05205; hsa05231; hsa05132; hsa04520; hsa04810; hsa04670; hsa04932; hsa04071; hsa05100; hsa04620; hsa04664; hsa05014; hsa05416; hsa04014; hsa04666; hsa05120; hsa04062; hsa04360; hsa04024; hsa04151; hsa05131	R-HSA-399955; R-HSA-399954; R-HSA-194840; R-HSA-2871796; R-HSA-8875555; R-HSA-5625900; R-HSA-983231; R-HSA-4086400; R-HSA-164944; R-HSA-5668599; R-HSA-1445148; R-HSA-3928665; R-HSA-3928664; R-HSA-2424491; R-HSA-3928662; R-HSA-193648; R-HSA-6798695; R-HSA-416572; R-HSA-2029482; R-HSA-8849471; R-HSA-5627123; R-HSA-416482; R-HSA-418885; R-HSA-445144; R-HSA-5625970; R-HSA-5626467; R-HSA-428540; R-HSA…	123.8	130.93	105.522	106.667
P57088	Transmembrane protein 33 OS=Homo sapiens OX=9606 GN=TMEM33 PE=1 SV=2	>sp|P57088|TMM33_HUMAN Transmembrane protein 33 OS=Homo sapiens OX=9606 GN=TMEM33 PE=1 SV=2	0	11	1	3	3	4	28	cell organization and biogenesis;regulation of biological process;response to stimulus	endoplasmic reticulum;membrane;nucleus	protein binding;structural molecule activity						133.7	131.977	105.522	94.4828
Q15056	Eukaryotic translation initiation factor 4H OS=Homo sapiens OX=9606 GN=EIF4H PE=1 SV=5	>sp|Q15056|IF4H_HUMAN Eukaryotic translation initiation factor 4H OS=Homo sapiens OX=9606 GN=EIF4H PE=1 SV=5	0	11	1	2	2	3	27.4	cell organization and biogenesis;metabolic process;regulation of biological process;reproduction	cytoplasm;cytosol;membrane	catalytic activity;protein binding;RNA binding		L13a-mediated translational silencing of Ceruloplasmin expression; Translation initiation complex formation; GTP hydrolysis and joining of the 60S ribosomal subunit; Ribosomal scanning and start codon recognition	Translation Factors		R-HSA-156827; R-HSA-72649; R-HSA-72706; R-HSA-72702	119.7	120.814	115.373	113.793
P25398	40S ribosomal protein S12 OS=Homo sapiens OX=9606 GN=RPS12 PE=1 SV=3	>sp|P25398|RS12_HUMAN 40S ribosomal protein S12 OS=Homo sapiens OX=9606 GN=RPS12 PE=1 SV=3	0	64	1	7	7	14	14.5	cell organization and biogenesis;metabolic process;transport	cytoplasm;cytosol;membrane;ribosome	RNA binding;structural molecule activity	Ribosome	Peptide chain elongation; Eukaryotic Translation Termination; Viral mRNA Translation; Formation of the ternary complex, and subsequently, the 43S complex; L13a-mediated translational silencing of Ceruloplasmin expression; Selenocysteine synthesis; Nonsense Mediated Decay (NMD) independent of the Exon Junction Complex (EJC); Nonsense Mediated Decay (NMD) enhanced by the Exon Junction Complex (EJC)…	Cytoplasmic Ribosomal Proteins	hsa03010	R-HSA-156902; R-HSA-72764; R-HSA-192823; R-HSA-72695; R-HSA-156827; R-HSA-2408557; R-HSA-975956; R-HSA-975957; R-HSA-72706; R-HSA-72702; R-HSA-6791226; R-HSA-9010553; R-HSA-72649; R-HSA-72689; R-HSA-1799339	123.1	120.814	113.582	111.264
Q9Y3A6	Transmembrane emp24 domain-containing protein 5 OS=Homo sapiens OX=9606 GN=TMED5 PE=1 SV=1	>sp|Q9Y3A6|TMED5_HUMAN Transmembrane emp24 domain-containing protein 5 OS=Homo sapiens OX=9606 GN=TMED5 PE=1 SV=1	0.003	7	1	2	2	2	26	cell organization and biogenesis;transport	endoplasmic reticulum;Golgi;membrane	protein binding		WNT ligand biogenesis and trafficking			R-HSA-3238698	136.1	138.488	102.09	87.8161
Q16706	Alpha-mannosidase 2 OS=Homo sapiens OX=9606 GN=MAN2A1 PE=1 SV=2	>sp|Q16706|MA2A1_HUMAN Alpha-mannosidase 2 OS=Homo sapiens OX=9606 GN=MAN2A1 PE=1 SV=2	0	20	1	18	18	20	131.1	cell organization and biogenesis;metabolic process;regulation of biological process	Golgi;membrane	catalytic activity;metal ion binding	N-Glycan biosynthesis; Metabolic pathways	Intra-Golgi traffic; Reactions specific to the complex N-glycan synthesis pathway		hsa00510; hsa01100	R-HSA-6811438; R-HSA-975578	90.4	89.7674	139.403	159.77
Q53FA7	Quinone oxidoreductase PIG3 OS=Homo sapiens OX=9606 GN=TP53I3 PE=1 SV=2	>sp|Q53FA7|QORX_HUMAN Quinone oxidoreductase PIG3 OS=Homo sapiens OX=9606 GN=TP53I3 PE=1 SV=2	0	26	1	7	7	8	35.5	metabolic process;regulation of biological process	cytosol	catalytic activity;nucleotide binding;protein binding	p53 signaling pathway	TP53 regulates transcription of several additional cell death genes whose specific roles in p53-dependent apoptosis remain uncertain		hsa04115	R-HSA-6803205	133.3	137.674	88.9552	101.954
P39656	Dolichyl-diphosphooligosaccharide--protein glycosyltransferase 48 kDa subunit OS=Homo sapiens OX=9606 GN=DDOST PE=1 SV=4	>sp|P39656|OST48_HUMAN Dolichyl-diphosphooligosaccharide--protein glycosyltransferase 48 kDa subunit OS=Homo sapiens OX=9606 GN=DDOST PE=1 SV=4	0	17	1	6	6	11	50.8	metabolic process;response to stimulus;transport	endoplasmic reticulum;membrane	catalytic activity;protein binding	N-Glycan biosynthesis; Protein processing in endoplasmic reticulum; Metabolic pathways	Advanced glycosylation endproduct receptor signaling; Asparagine N-linked glycosylation; Neutrophil degranulation; SRP-dependent cotranslational protein targeting to membrane	AGE/RAGE pathway	hsa00510; hsa04141; hsa01100	R-HSA-879415; R-HSA-446203; R-HSA-6798695; R-HSA-1799339	125.9	126.86	110.746	104.368
P16615	Sarcoplasmic/endoplasmic reticulum calcium ATPase 2 OS=Homo sapiens OX=9606 GN=ATP2A2 PE=1 SV=1	>sp|P16615|AT2A2_HUMAN Sarcoplasmic/endoplasmic reticulum calcium ATPase 2 OS=Homo sapiens OX=9606 GN=ATP2A2 PE=1 SV=1	0	5	1	5	5	5	114.7	cell organization and biogenesis;cellular homeostasis;regulation of biological process;response to stimulus;transport	endoplasmic reticulum;membrane	catalytic activity;metal ion binding;nucleotide binding;protein binding;transporter activity	Arrhythmogenic right ventricular cardiomyopathy (ARVC); Dilated cardiomyopathy; cGMP-PKG signaling pathway; Thyroid hormone signaling pathway; Adrenergic signaling in cardiomyocytes; Pancreatic secretion; Alzheimer's disease; Cardiac muscle contraction; cAMP signaling pathway; Calcium signaling pathway; Hypertrophic cardiomyopathy (HCM)	Ion homeostasis; Pre-NOTCH Processing in Golgi; Ion transport by P-type ATPases; Reduction of cytosolic Ca++ levels	Alzheimers Disease; Arrhythmogenic Right Ventricular Cardiomyopathy; Endothelin Pathways; Myometrial Relaxation and Contraction Pathways; Calcium Regulation in the Cardiac Cell	hsa05412; hsa05414; hsa04022; hsa04919; hsa04261; hsa04972; hsa05010; hsa04260; hsa04024; hsa04020; hsa05410	R-HSA-5578775; R-HSA-1912420; R-HSA-936837; R-HSA-418359	126.1	135.233	100.448	103.908
Q14766	Latent-transforming growth factor beta-binding protein 1 OS=Homo sapiens OX=9606 GN=LTBP1 PE=1 SV=4	>sp|Q14766|LTBP1_HUMAN Latent-transforming growth factor beta-binding protein 1 OS=Homo sapiens OX=9606 GN=LTBP1 PE=1 SV=4	0	38	1	47	46	157	186.7	metabolic process;regulation of biological process;response to stimulus	cell surface;extracellular;membrane;organelle lumen	catalytic activity;metal ion binding;protein binding;receptor activity;signal transducer activity	TGF-beta signaling pathway	Post-translational protein phosphorylation; Regulation of Insulin-like Growth Factor (IGF) transport and uptake by Insulin-like Growth Factor Binding Proteins (IGFBPs); Molecules associated with elastic fibres	Hypothesized Pathways in Pathogenesis of Cardiovascular Disease; TGF-beta Receptor Signaling	hsa04350	R-HSA-8957275; R-HSA-381426; R-HSA-2129379	120.5	123.721	112.836	112.069
O94813	Slit homolog 2 protein OS=Homo sapiens OX=9606 GN=SLIT2 PE=1 SV=1	>sp|O94813|SLIT2_HUMAN Slit homolog 2 protein OS=Homo sapiens OX=9606 GN=SLIT2 PE=1 SV=1	0	37	1	46	45	86	169.8	cell death;cell differentiation;cell growth;cell organization and biogenesis;cellular component movement;development;regulation of biological process;response to stimulus	cell surface;cytoplasm;extracellular;membrane	enzyme regulator activity;metal ion binding;protein binding;receptor activity;signal transducer activity	Axon guidance	Netrin-1 signaling; SLIT2:ROBO1 increases RHOA activity; Activation of RAC1; Regulation of expression of SLITs and ROBOs; Regulation of commissural axon pathfinding by SLIT and ROBO; Inactivation of CDC42 and RAC1; Role of ABL in ROBO-SLIT signaling	Spinal Cord Injury; Robo4 and VEGF Signaling Pathways Crosstalk	hsa04360	R-HSA-373752; R-HSA-8985586; R-HSA-428540; R-HSA-9010553; R-HSA-428542; R-HSA-428543; R-HSA-428890	132.1	141.86	88.5075	99.5402
P30530	Tyrosine-protein kinase receptor UFO OS=Homo sapiens OX=9606 GN=AXL PE=1 SV=4	>sp|P30530|UFO_HUMAN Tyrosine-protein kinase receptor UFO OS=Homo sapiens OX=9606 GN=AXL PE=1 SV=4	0	8	1	6	6	9	98.3									104.1	109.419	134.776	128.161
Q14CX7	N-alpha-acetyltransferase 25, NatB auxiliary subunit OS=Homo sapiens OX=9606 GN=NAA25 PE=1 SV=1	>sp|Q14CX7|NAA25_HUMAN N-alpha-acetyltransferase 25, NatB auxiliary subunit OS=Homo sapiens OX=9606 GN=NAA25 PE=1 SV=1	0.001	4	1	3	3	3	112.2	metabolic process	cytoplasm;cytosol;Golgi	catalytic activity;protein binding						99.1	105.233	131.045	140.92
P43652	Afamin OS=Homo sapiens OX=9606 GN=AFM PE=1 SV=1	>sp|P43652|AFAM_HUMAN Afamin OS=Homo sapiens OX=9606 GN=AFM PE=1 SV=1	0	69	1	42	42	428	69	transport	extracellular							97.6	103.605	145.224	133.333
P61160	Actin-related protein 2 OS=Homo sapiens OX=9606 GN=ACTR2 PE=1 SV=1	>sp|P61160|ARP2_HUMAN Actin-related protein 2 OS=Homo sapiens OX=9606 GN=ACTR2 PE=1 SV=1	0	25	1	7	7	14	44.7	cell division;cell organization and biogenesis;cellular component movement;regulation of biological process;response to stimulus;transport	cytoplasm;cytoskeleton;cytosol;extracellular;membrane;organelle lumen	nucleotide binding;protein binding;structural molecule activity		EPHB-mediated forward signaling; Neutrophil degranulation; Clathrin-mediated endocytosis; RHO GTPases Activate WASPs and WAVEs; Regulation of actin dynamics for phagocytic cup formation	Association Between Physico-Chemical Features and Toxicity Associated Pathways; ESC Pluripotency Pathways		R-HSA-3928662; R-HSA-6798695; R-HSA-8856828; R-HSA-5663213; R-HSA-2029482	109.9	107.093	125.075	131.264
Q13162	Peroxiredoxin-4 OS=Homo sapiens OX=9606 GN=PRDX4 PE=1 SV=1	>sp|Q13162|PRDX4_HUMAN Peroxiredoxin-4 OS=Homo sapiens OX=9606 GN=PRDX4 PE=1 SV=1	0	43	1	8	6	15	30.5	cell organization and biogenesis;cellular homeostasis;metabolic process;regulation of biological process;transport	cytoplasm;cytosol;endoplasmic reticulum;extracellular;mitochondrion;nucleus;organelle lumen	antioxidant activity;catalytic activity;protein binding		Neutrophil degranulation	Selenium Micronutrient Network		R-HSA-6798695	131	123.953	107.015	104.253
P62195	26S proteasome regulatory subunit 8 OS=Homo sapiens OX=9606 GN=PSMC5 PE=1 SV=1	>sp|P62195|PRS8_HUMAN 26S proteasome regulatory subunit 8 OS=Homo sapiens OX=9606 GN=PSMC5 PE=1 SV=1	0	19	1	7	6	7	45.6	metabolic process;regulation of biological process;response to stimulus;transport	cytoplasm;cytosol;membrane;nucleus;proteasome	catalytic activity;nucleotide binding;protein binding;RNA binding	Epstein-Barr virus infection; Proteasome	Regulation of RAS by GAPs; CDT1 association with the CDC6:ORC:origin complex; Downstream TCR signaling; UCH proteinases; NIK-->noncanonical NF-kB signaling; Hh mutants that don't undergo autocatalytic processing are degraded by ERAD; SCF-beta-TrCP mediated degradation of Emi1; Cross-presentation of soluble exogenous antigens (endosomes); Separation of Sister Chromatids; Vpu mediated degradation o…	Proteasome Degradation; Parkin-Ubiquitin Proteasomal System pathway	hsa05169; hsa03050	R-HSA-5658442; R-HSA-68827; R-HSA-202424; R-HSA-5689603; R-HSA-5676590; R-HSA-5362768; R-HSA-174113; R-HSA-1236978; R-HSA-2467813; R-HSA-180534; R-HSA-5358346; R-HSA-8939902; R-HSA-5689880; R-HSA-69601; R-HSA-1236974; R-HSA-174178; R-HSA-382556; R-HSA-211733; R-HSA-69017; R-HSA-2871837; R-HSA-8951664; R-HSA-349425; R-HSA-69481; R-HSA-8941858; R-HSA-174184; R-HSA-9010553; R-HSA-69300; R-HSA-885405…	100.1	96.7442	132.836	146.782
Q9NQW7	Xaa-Pro aminopeptidase 1 OS=Homo sapiens OX=9606 GN=XPNPEP1 PE=1 SV=3	>sp|Q9NQW7|XPP1_HUMAN Xaa-Pro aminopeptidase 1 OS=Homo sapiens OX=9606 GN=XPNPEP1 PE=1 SV=3	0	5	1	3	2	3	69.9	metabolic process	cytoplasm;cytosol	catalytic activity;metal ion binding;protein binding						133.7	140.581	101.642	88.8506
Q13641	Trophoblast glycoprotein OS=Homo sapiens OX=9606 GN=TPBG PE=1 SV=1	>sp|Q13641|TPBG_HUMAN Trophoblast glycoprotein OS=Homo sapiens OX=9606 GN=TPBG PE=1 SV=1	0	24	1	8	8	10	46	regulation of biological process	cell surface;cytoplasm;endoplasmic reticulum;membrane	protein binding						132.6	138.372	103.134	91.1494
P26006	Integrin alpha-3 OS=Homo sapiens OX=9606 GN=ITGA3 PE=1 SV=5	>sp|P26006|ITA3_HUMAN Integrin alpha-3 OS=Homo sapiens OX=9606 GN=ITGA3 PE=1 SV=5	0	17	1	15	15	24	116.5	cell differentiation;cell organization and biogenesis;cellular component movement;regulation of biological process;response to stimulus	cell surface;membrane	metal ion binding;protein binding	Arrhythmogenic right ventricular cardiomyopathy (ARVC); Dilated cardiomyopathy; Hematopoietic cell lineage; Pathways in cancer; Focal adhesion; Regulation of actin cytoskeleton; Small cell lung cancer; ECM-receptor interaction; PI3K-Akt signaling pathway; Hypertrophic cardiomyopathy (HCM)	Integrin cell surface interactions; Laminin interactions; Basigin interactions; MET activates PTK2 signaling	Integrin-mediated Cell Adhesion; Arrhythmogenic Right Ventricular Cardiomyopathy; Primary Focal Segmental Glomerulosclerosis FSGS; Focal Adhesion; Focal Adhesion-PI3K-Akt-mTOR-signaling pathway	hsa05412; hsa05414; hsa04640; hsa05200; hsa04510; hsa04810; hsa05222; hsa04512; hsa04151; hsa05410	R-HSA-216083; R-HSA-3000157; R-HSA-210991; R-HSA-8874081	87.6	85.5814	168.806	144.483
P01009	Alpha-1-antitrypsin OS=Homo sapiens OX=9606 GN=SERPINA1 PE=1 SV=3	>sp|P01009|A1AT_HUMAN Alpha-1-antitrypsin OS=Homo sapiens OX=9606 GN=SERPINA1 PE=1 SV=3	0	30	1	12	12	28	46.7	cell organization and biogenesis;coagulation;defense response;metabolic process;regulation of biological process;response to stimulus;transport	endoplasmic reticulum;extracellular;Golgi;membrane;organelle lumen	enzyme regulator activity;protein binding	Complement and coagulation cascades	Platelet degranulation ; Post-translational protein phosphorylation; Regulation of Insulin-like Growth Factor (IGF) transport and uptake by Insulin-like Growth Factor Binding Proteins (IGFBPs); Neutrophil degranulation; Cargo concentration in the ER; COPII (Coat Protein 2) Mediated Vesicle Transport	NRF2 pathway; Lung fibrosis; Complement and Coagulation Cascades	hsa04610	R-HSA-114608; R-HSA-8957275; R-HSA-381426; R-HSA-6798695; R-HSA-5694530; R-HSA-204005	96	102.209	147.91	134.598
P10606	Cytochrome c oxidase subunit 5B, mitochondrial OS=Homo sapiens OX=9606 GN=COX5B PE=1 SV=2	>sp|P10606|COX5B_HUMAN Cytochrome c oxidase subunit 5B, mitochondrial OS=Homo sapiens OX=9606 GN=COX5B PE=1 SV=2	0	30	1	5	5	5	13.7	metabolic process;transport	membrane;mitochondrion	catalytic activity;metal ion binding;protein binding;transporter activity	Huntington's disease; Parkinson's disease; Alzheimer's disease; Oxidative phosphorylation; Non-alcoholic fatty liver disease (NAFLD); Metabolic pathways; Cardiac muscle contraction	TP53 Regulates Metabolic Genes; Respiratory electron transport	Electron Transport Chain	hsa05016; hsa05012; hsa05010; hsa00190; hsa04932; hsa01100; hsa04260	R-HSA-5628897; R-HSA-611105	133.8	126.744	105.821	99.1954
Q9NYL4	Peptidyl-prolyl cis-trans isomerase FKBP11 OS=Homo sapiens OX=9606 GN=FKBP11 PE=1 SV=1	>sp|Q9NYL4|FKB11_HUMAN Peptidyl-prolyl cis-trans isomerase FKBP11 OS=Homo sapiens OX=9606 GN=FKBP11 PE=1 SV=1	0	10	1	2	2	3	22.2	metabolic process	cytoplasm;membrane	catalytic activity						128.1	137.209	103.731	97.1264
P12107	Collagen alpha-1(XI) chain OS=Homo sapiens OX=9606 GN=COL11A1 PE=1 SV=4	>sp|P12107|COBA1_HUMAN Collagen alpha-1(XI) chain OS=Homo sapiens OX=9606 GN=COL11A1 PE=1 SV=4	0	17	1	24	22	41	181	cell differentiation;cell organization and biogenesis;metabolic process;response to stimulus	extracellular;organelle lumen	metal ion binding;protein binding;structural molecule activity	Protein digestion and absorption	Collagen degradation; MET activates PTK2 signaling; Assembly of collagen fibrils and other multimeric structures; Collagen chain trimerization; Non-integrin membrane-ECM interactions	Focal Adhesion; Focal Adhesion-PI3K-Akt-mTOR-signaling pathway	hsa04974	R-HSA-1442490; R-HSA-8874081; R-HSA-2022090; R-HSA-8948216; R-HSA-3000171	135.6	138.14	86.1194	101.034
Q7Z304	MAM domain-containing protein 2 OS=Homo sapiens OX=9606 GN=MAMDC2 PE=2 SV=3	>sp|Q7Z304|MAMC2_HUMAN MAM domain-containing protein 2 OS=Homo sapiens OX=9606 GN=MAMDC2 PE=2 SV=3	0	7	1	4	4	4	77.5		endoplasmic reticulum;extracellular;membrane							92.4	88.8372	138.806	158.851
P25445	Tumor necrosis factor receptor superfamily member 6 OS=Homo sapiens OX=9606 GN=FAS PE=1 SV=1	>sp|P25445|TNR6_HUMAN Tumor necrosis factor receptor superfamily member 6 OS=Homo sapiens OX=9606 GN=FAS PE=1 SV=1	0	17	1	4	4	4	37.7	cell communication;cell death;cell organization and biogenesis;defense response;development;metabolic process;regulation of biological process;response to stimulus	cell surface;cytosol;extracellular;membrane;mitochondrion	protein binding;receptor activity;signal transducer activity	Chagas disease (American trypanosomiasis); TNF signaling pathway; Hepatitis B; Allograft rejection; Cytokine-cytokine receptor interaction; Type I diabetes mellitus; MAPK signaling pathway; Natural killer cell mediated cytotoxicity; Pathways in cancer; Apoptosis; Proteoglycans in cancer; Autoimmune thyroid disease; Alzheimer's disease; p53 signaling pathway; Non-alcoholic fatty liver disease (NAF…	Dimerization of procaspase-8; FasL/ CD95L signaling; TP53 Regulates Transcription of Death Receptors and Ligands; Regulation by c-FLIP; CASP8 activity is inhibited	miRNA Regulation of DNA Damage Response; Alzheimers Disease; Allograft Rejection; Adipogenesis; Nanomaterial induced apoptosis; Apoptosis; Fas Ligand (FasL) pathway and Stress induction of Heat Shock Proteins (HSP) regulation; MAPK Signaling Pathway; Apoptosis Modulation by HSP70; VEGFA-VEGFR2 Signaling Pathway; T-Cell antigen Receptor (TCR) Signaling Pathway; DNA Damage Response	hsa05142; hsa04668; hsa05161; hsa05330; hsa04060; hsa04940; hsa04010; hsa04650; hsa05200; hsa04210; hsa05205; hsa05320; hsa05010; hsa04115; hsa04932; hsa05162; hsa05168; hsa05332; hsa05164; hsa05143; hsa01524	R-HSA-69416; R-HSA-75157; R-HSA-6803211; R-HSA-3371378; R-HSA-5218900	126.6	136.163	98.9552	103.448
O94907	Dickkopf-related protein 1 OS=Homo sapiens OX=9606 GN=DKK1 PE=1 SV=1	>sp|O94907|DKK1_HUMAN Dickkopf-related protein 1 OS=Homo sapiens OX=9606 GN=DKK1 PE=1 SV=1	0	15	1	4	4	6	28.7	cell organization and biogenesis;development;regulation of biological process;response to stimulus	extracellular;membrane	protein binding;signal transducer activity	Wnt signaling pathway	Negative regulation of TCF-dependent signaling by WNT ligand antagonists; Misspliced LRP5 mutants have enhanced beta-catenin-dependent signaling	Cardiac Progenitor Differentiation; Primary Focal Segmental Glomerulosclerosis FSGS; Differentiation Pathway; Endoderm Differentiation; Mesodermal Commitment Pathway; Wnt/beta-catenin Signaling Pathway in Leukemia; VEGFA-VEGFR2 Signaling Pathway; EDA Signalling in Hair Follicle Development; Role of Osx and miRNAs in tooth development	hsa04310	R-HSA-3772470; R-HSA-5339717	100.3	107.326	130.149	138.161
P49006	MARCKS-related protein OS=Homo sapiens OX=9606 GN=MARCKSL1 PE=1 SV=2	>sp|P49006|MRP_HUMAN MARCKS-related protein OS=Homo sapiens OX=9606 GN=MARCKSL1 PE=1 SV=2	0	10	1	2	2	2	19.5	regulation of biological process	cytoplasm;membrane	protein binding	Leishmaniasis; Fc gamma R-mediated phagocytosis			hsa05140; hsa04666		92.1	100.349	152.388	137.356
P22695	Cytochrome b-c1 complex subunit 2, mitochondrial OS=Homo sapiens OX=9606 GN=UQCRC2 PE=1 SV=3	>sp|P22695|QCR2_HUMAN Cytochrome b-c1 complex subunit 2, mitochondrial OS=Homo sapiens OX=9606 GN=UQCRC2 PE=1 SV=3	0	37	1	12	12	16	48.4	metabolic process;transport	membrane;mitochondrion	catalytic activity;metal ion binding;protein binding	Huntington's disease; Parkinson's disease; Alzheimer's disease; Oxidative phosphorylation; Non-alcoholic fatty liver disease (NAFLD); Metabolic pathways; Cardiac muscle contraction	Respiratory electron transport	Electron Transport Chain	hsa05016; hsa05012; hsa05010; hsa00190; hsa04932; hsa01100; hsa04260	R-HSA-611105	122.4	128.256	108.209	108.966
P02776	Platelet factor 4 OS=Homo sapiens OX=9606 GN=PF4 PE=1 SV=2	>sp|P02776|PLF4_HUMAN Platelet factor 4 OS=Homo sapiens OX=9606 GN=PF4 PE=1 SV=2	0.001	20	1	2	2	2	10.8	cellular component movement;defense response;regulation of biological process;response to stimulus;transport	cytoplasm;extracellular;organelle lumen	protein binding	Cytokine-cytokine receptor interaction; Chemokine signaling pathway	Platelet degranulation ; Common Pathway of Fibrin Clot Formation; Chemokine receptors bind chemokines; RUNX1 regulates genes involved in megakaryocyte differentiation and platelet function; G alpha (i) signalling events; Cell surface interactions at the vascular wall	Chemokine signaling pathway	hsa04060; hsa04062	R-HSA-114608; R-HSA-140875; R-HSA-380108; R-HSA-8936459; R-HSA-418594; R-HSA-202733	80	83.2558	145.821	173.103
P04843	Dolichyl-diphosphooligosaccharide--protein glycosyltransferase subunit 1 OS=Homo sapiens OX=9606 GN=RPN1 PE=1 SV=1	>sp|P04843|RPN1_HUMAN Dolichyl-diphosphooligosaccharide--protein glycosyltransferase subunit 1 OS=Homo sapiens OX=9606 GN=RPN1 PE=1 SV=1	0	28	1	13	13	16	68.5	metabolic process	cytosol;endoplasmic reticulum;membrane	catalytic activity;protein binding;RNA binding	N-Glycan biosynthesis; Protein processing in endoplasmic reticulum; Metabolic pathways	Asparagine N-linked glycosylation; SRP-dependent cotranslational protein targeting to membrane	Proteasome Degradation	hsa00510; hsa04141; hsa01100	R-HSA-446203; R-HSA-1799339	123.3	125.93	111.94	107.356
Q9H1E3	Nuclear ubiquitous casein and cyclin-dependent kinase substrate 1 OS=Homo sapiens OX=9606 GN=NUCKS1 PE=1 SV=1	>sp|Q9H1E3|NUCKS_HUMAN Nuclear ubiquitous casein and cyclin-dependent kinase substrate 1 OS=Homo sapiens OX=9606 GN=NUCKS1 PE=1 SV=1	0.007	7	1	2	2	2	27.3	cell organization and biogenesis;cellular homeostasis;metabolic process;regulation of biological process;response to stimulus	chromosome;cytoplasm;nucleus	DNA binding;protein binding;RNA binding						85.4	93.6047	163.881	142.759
Q92688	Acidic leucine-rich nuclear phosphoprotein 32 family member B OS=Homo sapiens OX=9606 GN=ANP32B PE=1 SV=1	>sp|Q92688|AN32B_HUMAN Acidic leucine-rich nuclear phosphoprotein 32 family member B OS=Homo sapiens OX=9606 GN=ANP32B PE=1 SV=1	0	14	1	3	2	6	28.8	cell organization and biogenesis;metabolic process;regulation of biological process	cytoplasm;nucleus	protein binding						108.3	105.349	126.269	134.023
Q68BL8	Olfactomedin-like protein 2B OS=Homo sapiens OX=9606 GN=OLFML2B PE=2 SV=2	>sp|Q68BL8|OLM2B_HUMAN Olfactomedin-like protein 2B OS=Homo sapiens OX=9606 GN=OLFML2B PE=2 SV=2	0	7	1	4	4	4	83.9		extracellular							124.6	132.791	103.134	105.862
P30048	Thioredoxin-dependent peroxide reductase, mitochondrial OS=Homo sapiens OX=9606 GN=PRDX3 PE=1 SV=3	>sp|P30048|PRDX3_HUMAN Thioredoxin-dependent peroxide reductase, mitochondrial OS=Homo sapiens OX=9606 GN=PRDX3 PE=1 SV=3	0	16	1	4	4	6	27.7	cell death;cell differentiation;cell organization and biogenesis;cellular homeostasis;metabolic process;regulation of biological process;response to stimulus	cytoplasm;cytosol;endosome;mitochondrion;organelle lumen	antioxidant activity;catalytic activity;enzyme regulator activity;protein binding		Detoxification of Reactive Oxygen Species	Selenium Micronutrient Network		R-HSA-3299685	123.1	124.767	112.687	108.161
P10124	Serglycin OS=Homo sapiens OX=9606 GN=SRGN PE=1 SV=3	>sp|P10124|SRGN_HUMAN Serglycin OS=Homo sapiens OX=9606 GN=SRGN PE=1 SV=3	0	21	1	2	2	16	17.6	cell death;cell organization and biogenesis;metabolic process;regulation of biological process;response to stimulus;transport	extracellular;Golgi;membrane;organelle lumen;vacuole	protein binding		Platelet degranulation			R-HSA-114608	142.1	144.302	75.2239	95.7471
P13987	CD59 glycoprotein OS=Homo sapiens OX=9606 GN=CD59 PE=1 SV=1	>sp|P13987|CD59_HUMAN CD59 glycoprotein OS=Homo sapiens OX=9606 GN=CD59 PE=1 SV=1	0	25	1	4	4	18	14.2	cell organization and biogenesis;coagulation;regulation of biological process;response to stimulus;transport	cell surface;extracellular;membrane	protein binding	Hematopoietic cell lineage; Complement and coagulation cascades	Regulation of Complement cascade; Neutrophil degranulation; Cargo concentration in the ER; COPII (Coat Protein 2) Mediated Vesicle Transport; COPI-mediated anterograde transport		hsa04640; hsa04610	R-HSA-977606; R-HSA-6798695; R-HSA-5694530; R-HSA-204005; R-HSA-6807878	127.1	133.605	106.716	99.4253
Q9BTV4	Transmembrane protein 43 OS=Homo sapiens OX=9606 GN=TMEM43 PE=1 SV=1	>sp|Q9BTV4|TMM43_HUMAN Transmembrane protein 43 OS=Homo sapiens OX=9606 GN=TMEM43 PE=1 SV=1	0	7	1	3	3	3	44.8	cell organization and biogenesis	endoplasmic reticulum;Golgi;membrane;nucleus;organelle lumen	protein binding						128.4	127.326	109.701	101.839
Q8NBI5	Solute carrier family 43 member 3 OS=Homo sapiens OX=9606 GN=SLC43A3 PE=1 SV=2	>sp|Q8NBI5|S43A3_HUMAN Solute carrier family 43 member 3 OS=Homo sapiens OX=9606 GN=SLC43A3 PE=1 SV=2	0	5	1	3	3	8	54.5	transport	membrane							130.1	131.628	107.463	97.3563
P00492	Hypoxanthine-guanine phosphoribosyltransferase OS=Homo sapiens OX=9606 GN=HPRT1 PE=1 SV=2	>sp|P00492|HPRT_HUMAN Hypoxanthine-guanine phosphoribosyltransferase OS=Homo sapiens OX=9606 GN=HPRT1 PE=1 SV=2	0	19	1	4	3	4	24.6	cell differentiation;cell organization and biogenesis;cell proliferation;metabolic process;regulation of biological process;response to stimulus	cytoplasm;cytosol	catalytic activity;metal ion binding;nucleotide binding;protein binding	Purine metabolism; Metabolic pathways; Drug metabolism - other enzymes	Purine salvage	Mesodermal Commitment Pathway; Nucleotide Metabolism	hsa00230; hsa01100; hsa00983	R-HSA-74217	128.8	143.023	96.4179	96.2069
Q7Z6Z7	E3 ubiquitin-protein ligase HUWE1 OS=Homo sapiens OX=9606 GN=HUWE1 PE=1 SV=3	>sp|Q7Z6Z7|HUWE1_HUMAN E3 ubiquitin-protein ligase HUWE1 OS=Homo sapiens OX=9606 GN=HUWE1 PE=1 SV=3	0.001	1	1	4	4	4	481.6	cell differentiation;cell organization and biogenesis;metabolic process;response to stimulus;transport	cytoplasm;cytosol;extracellular;membrane;nucleus;organelle lumen	catalytic activity;DNA binding;protein binding;RNA binding	Ubiquitin mediated proteolysis	Neutrophil degranulation; Antigen processing: Ubiquitination & Proteasome degradation		hsa04120	R-HSA-6798695; R-HSA-983168	109	113.721	126.567	124.598
[truncated: 1,088 more rows]
